# Supplementary material for: N-[(2S)-4-Chloro-2-(l-menth­yloxy)-5-oxo-2,5-dihydro­furan-3-yl]-l-valine
Source: Acta Crystallogr Sect E Struct Rep Online. 2009 Jun 17;65(Pt 7):o1585. doi: 10.1107/S1600536809022120 (PMC2969247; doi:10.1107/S1600536809022120)
Supplement: Supplementary file 1 [file e-65-o1585-sup1.cif]

##############################################################################
###                                                                        ###
###        Electronic paper (Acta Crystallographica Section E)             ###
###                                                                        ###
##############################################################################
#                                                                            #
# This CIF contains the data in a paper accepted for publication in Acta     #
# Crystallographica Section E. It conforms to the requirements of Notes      #
# for Authors for Section E, and has been peer reviewed under the auspices   #
# of the IUCr Commission on Journals.                                        #
#                                                                            #
# Full details of the Crystallographic Information File format               #
# are given in the paper "The Crystallographic Information File (CIF):       #
# a New Standard Archive File for Crystallography" by S. R. Hall, F. H.      #
# Allen and I. D. Brown [Acta Cryst. (1991), A47, 655-685].                  #
#                                                                            #
# The current version of the core CIF dictionary is obtainable from          #
# ftp://ftp.iucr.org/pub/cif_core.dic. The current version number is 2.4.    #
#                                                                            #
# Software is freely available for graphical display of the structure(s) in  #
# this CIF.  For information consult the CIF home page http://www.iucr.org/  #
# cif/home.html                                                              #
#                                                                            #
# This file may be used for bona fide research purposes within the           #
# scientific community so long as proper attribution is given to the journal # 
# article from which it was obtained.                                        #
#                                                                            #
##############################################################################
                                             
data_I
_audit_creation_method     SHELXL-97
_chemical_name_systematic
;
<i>N</i>-[(2<i>S</i>)-4-Chloro-2-(L-menthyloxy)-5-oxo-2,5-dihydrofuran-3-yl]-
L-valine
;
_chemical_name_common     ?
_chemical_formula_moiety     'C19 H30 Cl N O5'
_chemical_formula_sum     'C19 H30 Cl N O5'
_chemical_formula_iupac     'C19 H30 Cl N O5'
_chemical_formula_weight     387.89
_chemical_melting_point     ?
_symmetry_cell_setting     'Tetragonal'
_symmetry_space_group_name_H-M     'P 43 21 2'
_symmetry_space_group_name_Hall     'P 4nw 2abw'
loop_
    _symmetry_equiv_pos_as_xyz
    'x, y, z'
    '-x, -y, z+1/2'
    '-y+1/2, x+1/2, z+3/4'
    'y+1/2, -x+1/2, z+1/4'
    '-x+1/2, y+1/2, -z+3/4'
    'x+1/2, -y+1/2, -z+1/4'
    'y, x, -z'
    '-y, -x, -z+1/2'
_cell_length_a     10.4540(4)
_cell_length_b     10.4540(4)
_cell_length_c     39.300(3)
_cell_angle_alpha     90.00
_cell_angle_beta     90.00
_cell_angle_gamma     90.00
_cell_volume     4294.9(4)
_cell_formula_units_Z     8
_cell_measurement_reflns_used     3405
_cell_measurement_theta_min     2.21
_cell_measurement_theta_max     19.10
_cell_measurement_temperature     293(2)
_exptl_crystal_description     block
_exptl_crystal_colour     colourless
_exptl_crystal_size_max     0.30
_exptl_crystal_size_mid     0.23
_exptl_crystal_size_min     0.15
_exptl_crystal_density_diffrn     1.200
_exptl_crystal_density_meas     ?
_exptl_crystal_density_method     'not measured'
_exptl_crystal_F_000     1664.0
_exptl_absorpt_coefficient_mu     0.204
_exptl_absorpt_correction_type     multi-scan
_exptl_absorpt_process_details     '(SADABS; Bruker, 2004)'
_exptl_absorpt_correction_T_min     0.769
_exptl_absorpt_correction_T_max     0.867
_exptl_special_details
;
;
_diffrn_ambient_temperature     293(2)
_diffrn_radiation_type     MoK\a
_diffrn_radiation_wavelength     0.71073
_diffrn_radiation_source     'fine-focus sealed tube'
_diffrn_radiation_monochromator     graphite
_diffrn_measurement_device_type     'Bruker APEXII CCD area-detector'
_diffrn_measurement_method     '\f and \w'
_diffrn_detector_area_resol_mean     0
_diffrn_reflns_number     22031
_diffrn_reflns_av_R_equivalents     0.0531
_diffrn_reflns_av_sigmaI/netI     0.0363
_diffrn_reflns_theta_min     2.02
_diffrn_reflns_theta_max     25.00
_diffrn_reflns_theta_full     25.00
_diffrn_measured_fraction_theta_max     1.000
_diffrn_measured_fraction_theta_full     1.000
_diffrn_reflns_limit_h_min     -12
_diffrn_reflns_limit_h_max     10
_diffrn_reflns_limit_k_min     -11
_diffrn_reflns_limit_k_max     12
_diffrn_reflns_limit_l_min     -46
_diffrn_reflns_limit_l_max     46
_diffrn_standards_number     0
_diffrn_standards_interval_count     0
_diffrn_standards_interval_time     0
_diffrn_standards_decay_%     0
_refine_special_details
;
Refinement of <i>F</i>^2^ against ALL reflections. The weighted <i>R</i>-factor
<i>wR</i> and goodness of fit <i>S</i> are based on <i>F</i>^2^, conventional
<i>R</i>-factors <i>R</i> are based on <i>F</i>, with <i>F</i> set to zero for
negative <i>F</i>^2^. The threshold expression of <i>F</i>^2^ >
\s(<i>F</i>^2^) is used only for calculating <i>R</i>-factors(gt) <i>etc</i>.
and is not relevant to the choice of reflections for refinement.
<i>R</i>-factors based on <i>F</i>^2^ are statistically about twice as large
as those based on <i>F</i>, and <i>R</i>- factors based on ALL data will be
even larger.
;
_reflns_number_total     3796
_reflns_number_gt     2868
_reflns_threshold_expression     I>2\s(I)
_refine_ls_structure_factor_coef     Fsqd
_refine_ls_matrix_type     full
_refine_ls_R_factor_all     0.0600
_refine_ls_R_factor_gt     0.0399
_refine_ls_wR_factor_gt     0.0813
_refine_ls_wR_factor_ref     0.0905
_refine_ls_goodness_of_fit_ref     1.042
_refine_ls_restrained_S_all     1.042
_refine_ls_number_reflns     3796
_refine_ls_number_parameters     242
_refine_ls_number_restraints     0
_refine_ls_hydrogen_treatment     constr
_refine_ls_weighting_scheme     calc
_refine_ls_weighting_details
         'calc w=1/[\s^2^(Fo^2^)+(0.0329P)^2^+0.7758P] where P=(Fo^2^+2Fc^2^)/3'
_atom_sites_solution_hydrogens     geom
_atom_sites_solution_primary     direct
_atom_sites_solution_secondary     difmap
_refine_ls_shift/su_max     0.001
_refine_ls_shift/su_mean     0.000
_refine_diff_density_max     0.184
_refine_diff_density_min     -0.230
_refine_ls_extinction_method     'SHELXL97 (Sheldrick, 2008)'
_refine_ls_extinction_coef     0.0020(3)
_refine_ls_extinction_expression
                          'Fc\^*\^=kFc[1+0.001xFc\^2\^\l\^3\^/sin(2\q)]\^-1/4\^'
_refine_ls_abs_structure_details     'Flack, (1983), 1499 Friedel pairs'
_refine_ls_abs_structure_Flack     -0.03(8)
loop_
    _atom_type_symbol
    _atom_type_description
    _atom_type_scat_dispersion_real
    _atom_type_scat_dispersion_imag
    _atom_type_scat_source
    'C' 'C' 0.0033 0.0016
                         'International Tables Vol C Tables 4.2.6.8 and 6.1.1.4'
    'H' 'H' 0.0000 0.0000
                         'International Tables Vol C Tables 4.2.6.8 and 6.1.1.4'
    'N' 'N' 0.0061 0.0033
                         'International Tables Vol C Tables 4.2.6.8 and 6.1.1.4'
    'O' 'O' 0.0106 0.0060
                         'International Tables Vol C Tables 4.2.6.8 and 6.1.1.4'
    'Cl' 'Cl' 0.1484 0.1585
                         'International Tables Vol C Tables 4.2.6.8 and 6.1.1.4'
_computing_data_collection     'APEX2 (Bruker, 2004)'
_computing_cell_refinement     'APEX2 and SAINT (Bruker, 2004)'
_computing_data_reduction     'SAINT (Bruker, 2004)'
_computing_structure_solution     'SHELXS97 (Sheldrick, 2008)'
_computing_structure_refinement     'SHELXL97 (Sheldrick, 2008)'
_computing_molecular_graphics     'SHELXTL (Sheldrick, 2008)'
_computing_publication_material     'SHELXL97 (Sheldrick, 2008)'
loop_
    _atom_site_type_symbol
    _atom_site_label
    _atom_site_fract_x
    _atom_site_fract_y
    _atom_site_fract_z
    _atom_site_U_iso_or_equiv
    _atom_site_adp_type
    _atom_site_calc_flag
    _atom_site_refinement_flags
    _atom_site_occupancy
    _atom_site_disorder_assembly
    _atom_site_disorder_group
    C C1 0.6886(3) -0.0142(2) -0.02302(5) 0.0457(6) Uani d . 1 . .
    C C2 0.6349(2) 0.0184(2) 0.01161(5) 0.0434(6) Uani d . 1 . .
    H H2 0.5486 -0.0178 0.0132 0.052 Uiso calc R 1 . .
    C C3 0.6252(3) 0.1638(3) 0.01705(6) 0.0645(8) Uani d . 1 . .
    H H3 0.6169 0.1771 0.0416 0.077 Uiso calc R 1 . .
    C C4 0.5046(4) 0.2198(3) 0.00080(9) 0.1066(14) Uani d . 1 . .
    H H4A 0.4929 0.3061 0.0085 0.160 Uiso calc R 1 . .
    H H4B 0.4318 0.1692 0.0072 0.160 Uiso calc R 1 . .
    H H4C 0.5135 0.2191 -0.0235 0.160 Uiso calc R 1 . .
    C C5 0.7443(4) 0.2337(3) 0.00618(8) 0.0901(11) Uani d . 1 . .
    H H5A 0.8180 0.1926 0.0158 0.135 Uiso calc R 1 . .
    H H5B 0.7403 0.3207 0.0140 0.135 Uiso calc R 1 . .
    H H5C 0.7507 0.2325 -0.0182 0.135 Uiso calc R 1 . .
    C C6 0.6726(2) -0.0701(2) 0.06900(5) 0.0420(6) Uani d . 1 . .
    C C7 0.5557(2) -0.0781(2) 0.08334(5) 0.0478(6) Uani d . 1 . .
    C C8 0.5677(3) -0.1196(2) 0.11793(5) 0.0489(6) Uani d . 1 . .
    C C9 0.7698(2) -0.0992(2) 0.09642(5) 0.0429(6) Uani d . 1 . .
    H H9 0.8263 -0.1695 0.0896 0.052 Uiso calc R 1 . .
    C C10 0.9662(2) -0.0054(2) 0.11656(5) 0.0445(6) Uani d . 1 . .
    H H10 1.0136 -0.0663 0.1024 0.053 Uiso calc R 1 . .
    C C11 0.9624(2) -0.0546(3) 0.15302(5) 0.0529(7) Uani d . 1 . .
    H H11A 0.9221 -0.1381 0.1534 0.063 Uiso calc R 1 . .
    H H11B 0.9112 0.0029 0.1668 0.063 Uiso calc R 1 . .
    C C12 1.0967(3) -0.0645(3) 0.16813(6) 0.0596(7) Uani d . 1 . .
    H H12 1.1447 -0.1278 0.1549 0.072 Uiso calc R 1 . .
    C C13 1.0913(3) -0.1106(3) 0.20518(6) 0.0868(10) Uani d . 1 . .
    H H13A 1.0524 -0.0458 0.2191 0.130 Uiso calc R 1 . .
    H H13B 1.1764 -0.1271 0.2132 0.130 Uiso calc R 1 . .
    H H13C 1.0416 -0.1877 0.2065 0.130 Uiso calc R 1 . .
    C C14 1.1649(3) 0.0631(3) 0.16501(7) 0.0753(9) Uani d . 1 . .
    H H14A 1.1233 0.1250 0.1797 0.090 Uiso calc R 1 . .
    H H14B 1.2525 0.0534 0.1727 0.090 Uiso calc R 1 . .
    C C15 1.1654(3) 0.1133(3) 0.12899(7) 0.0723(9) Uani d . 1 . .
    H H15A 1.2151 0.0562 0.1147 0.087 Uiso calc R 1 . .
    H H15B 1.2062 0.1966 0.1286 0.087 Uiso calc R 1 . .
    C C16 1.0302(2) 0.1249(2) 0.11446(6) 0.0522(7) Uani d . 1 . .
    H H16 0.9828 0.1814 0.1299 0.063 Uiso calc R 1 . .
    C C17 1.0229(3) 0.1862(3) 0.07910(7) 0.0698(8) Uani d . 1 . .
    H H17 0.9327 0.1846 0.0723 0.084 Uiso calc R 1 . .
    C C18 1.0627(4) 0.3269(3) 0.08046(11) 0.1295(16) Uani d . 1 . .
    H H18A 1.0213 0.3678 0.0993 0.194 Uiso calc R 1 . .
    H H18B 1.0380 0.3685 0.0597 0.194 Uiso calc R 1 . .
    H H18C 1.1538 0.3325 0.0832 0.194 Uiso calc R 1 . .
    C C19 1.0969(4) 0.1145(4) 0.05192(7) 0.1001(12) Uani d . 1 . .
    H H19A 1.1866 0.1177 0.0571 0.150 Uiso calc R 1 . .
    H H19B 1.0818 0.1534 0.0302 0.150 Uiso calc R 1 . .
    H H19C 1.0692 0.0270 0.0514 0.150 Uiso calc R 1 . .
    Cl Cl1 0.40649(7) -0.05720(10) 0.066293(16) 0.0818(3) Uani d . 1 . .
    N N1 0.71379(18) -0.0411(2) 0.03775(4) 0.0463(5) Uani d . 1 . .
    H H1 0.7919 -0.0586 0.0327 0.056 Uiso calc R 1 . .
    O O1 0.60255(18) 0.0096(2) -0.04637(4) 0.0835(7) Uani d . 1 . .
    H H1A 0.6322 -0.0068 -0.0652 0.125 Uiso calc R 1 . .
    O O2 0.79397(18) -0.05167(19) -0.02856(4) 0.0633(5) Uani d . 1 . .
    O O3 0.48370(18) -0.14530(18) 0.13838(4) 0.0625(5) Uani d . 1 . .
    O O4 0.69263(17) -0.13404(16) 0.12582(3) 0.0515(5) Uani d . 1 . .
    O O5 0.83805(15) 0.01070(15) 0.10286(4) 0.0472(4) Uani d . 1 . .
loop_
    _atom_site_aniso_label
    _atom_site_aniso_U_11
    _atom_site_aniso_U_22
    _atom_site_aniso_U_33
    _atom_site_aniso_U_12
    _atom_site_aniso_U_13
    _atom_site_aniso_U_23
    C1 0.0580(17) 0.0518(16) 0.0274(11) 0.0057(12) -0.0053(11) 0.0020(11)
    C2 0.0501(15) 0.0544(16) 0.0259(10) 0.0075(12) -0.0023(10) 0.0030(10)
    C3 0.095(2) 0.0608(18) 0.0382(13) 0.0207(17) 0.0001(14) -0.0027(13)
    C4 0.135(4) 0.086(3) 0.099(2) 0.056(2) -0.020(2) 0.002(2)
    C5 0.132(3) 0.067(2) 0.072(2) -0.014(2) 0.006(2) 0.0021(17)
    C6 0.0515(15) 0.0469(15) 0.0276(11) 0.0046(11) -0.0012(11) -0.0033(10)
    C7 0.0480(15) 0.0655(17) 0.0301(11) 0.0041(13) 0.0008(11) 0.0020(11)
    C8 0.0632(19) 0.0531(16) 0.0303(11) -0.0084(13) 0.0000(12) -0.0034(11)
    C9 0.0542(15) 0.0481(15) 0.0265(11) -0.0019(12) -0.0016(10) 0.0020(11)
    C10 0.0485(15) 0.0488(15) 0.0361(12) 0.0063(12) -0.0051(11) -0.0040(11)
    C11 0.0620(17) 0.0601(17) 0.0365(12) 0.0011(14) -0.0035(12) -0.0009(12)
    C12 0.0670(18) 0.070(2) 0.0418(13) 0.0108(15) -0.0119(13) -0.0125(13)
    C13 0.106(3) 0.108(3) 0.0464(16) 0.017(2) -0.0248(17) -0.0055(17)
    C14 0.070(2) 0.092(3) 0.0641(18) -0.0008(18) -0.0196(15) -0.0204(17)
    C15 0.064(2) 0.073(2) 0.079(2) -0.0123(17) -0.0053(16) -0.0122(17)
    C16 0.0554(17) 0.0466(16) 0.0545(15) 0.0019(12) 0.0008(13) -0.0082(12)
    C17 0.074(2) 0.0622(19) 0.0737(19) -0.0058(16) 0.0041(16) 0.0165(15)
    C18 0.153(4) 0.071(3) 0.164(4) -0.030(3) 0.003(3) 0.035(3)
    C19 0.119(3) 0.123(3) 0.0585(18) 0.011(3) 0.014(2) 0.019(2)
    Cl1 0.0488(4) 0.1483(8) 0.0483(4) 0.0136(5) 0.0026(3) 0.0132(4)
    N1 0.0460(12) 0.0683(14) 0.0247(9) 0.0099(10) 0.0023(8) 0.0061(9)
    O1 0.0698(13) 0.151(2) 0.0296(8) 0.0369(14) -0.0086(9) -0.0045(11)
    O2 0.0639(13) 0.0890(15) 0.0369(9) 0.0293(11) 0.0062(8) 0.0049(9)
    O3 0.0717(13) 0.0841(14) 0.0317(8) -0.0182(10) 0.0114(9) 0.0017(8)
    O4 0.0601(12) 0.0674(12) 0.0270(8) -0.0094(9) -0.0030(8) 0.0084(7)
    O5 0.0530(11) 0.0463(11) 0.0422(9) 0.0000(8) -0.0070(8) 0.0009(8)
_geom_special_details
;
All e.s.d.'s (except the e.s.d. in the dihedral angle between two l.s. planes)
are estimated using the full covariance matrix. The cell e.s.d.'s are taken
into account individually in the estimation of e.s.d.'s in distances, angles
and torsion angles; correlations between e.s.d.'s in cell parameters are only
used when they are defined by crystal symmetry. An approximate (isotropic)
treatment of cell e.s.d.'s is used for estimating e.s.d.'s involving l.s.
planes.
;
loop_
    _geom_bond_atom_site_label_1
    _geom_bond_atom_site_label_2
    _geom_bond_site_symmetry_2
    _geom_bond_distance
    _geom_bond_publ_flag
    C1 O2 . 1.189(3) ?
    C1 O1 . 1.309(3) ?
    C1 C2 . 1.511(3) ?
    C2 N1 . 1.456(3) ?
    C2 C3 . 1.538(3) ?
    C2 H2 . 0.9800 ?
    C3 C5 . 1.506(4) ?
    C3 C4 . 1.530(4) ?
    C3 H3 . 0.9800 ?
    C4 H4A . 0.9600 ?
    C4 H4B . 0.9600 ?
    C4 H4C . 0.9600 ?
    C5 H5A . 0.9600 ?
    C5 H5B . 0.9600 ?
    C5 H5C . 0.9600 ?
    C6 N1 . 1.336(3) ?
    C6 C7 . 1.348(3) ?
    C6 C9 . 1.511(3) ?
    C7 C8 . 1.432(3) ?
    C7 Cl1 . 1.712(2) ?
    C8 O3 . 1.220(3) ?
    C8 O4 . 1.351(3) ?
    C9 O5 . 1.376(3) ?
    C9 O4 . 1.455(3) ?
    C9 H9 . 0.9800 ?
    C10 O5 . 1.454(3) ?
    C10 C16 . 1.520(3) ?
    C10 C11 . 1.523(3) ?
    C10 H10 . 0.9800 ?
    C11 C12 . 1.528(3) ?
    C11 H11A . 0.9700 ?
    C11 H11B . 0.9700 ?
    C12 C14 . 1.517(4) ?
    C12 C13 . 1.534(3) ?
    C12 H12 . 0.9800 ?
    C13 H13A . 0.9600 ?
    C13 H13B . 0.9600 ?
    C13 H13C . 0.9600 ?
    C14 C15 . 1.510(4) ?
    C14 H14A . 0.9700 ?
    C14 H14B . 0.9700 ?
    C15 C16 . 1.529(4) ?
    C15 H15A . 0.9700 ?
    C15 H15B . 0.9700 ?
    C16 C17 . 1.532(3) ?
    C16 H16 . 0.9800 ?
    C17 C19 . 1.518(4) ?
    C17 C18 . 1.529(4) ?
    C17 H17 . 0.9800 ?
    C18 H18A . 0.9600 ?
    C18 H18B . 0.9600 ?
    C18 H18C . 0.9600 ?
    C19 H19A . 0.9600 ?
    C19 H19B . 0.9600 ?
    C19 H19C . 0.9600 ?
    N1 H1 . 0.8600 ?
    O1 H1A . 0.8200 ?
loop_
    _geom_angle_atom_site_label_1
    _geom_angle_atom_site_label_2
    _geom_angle_atom_site_label_3
    _geom_angle_site_symmetry_1
    _geom_angle_site_symmetry_3
    _geom_angle
    _geom_angle_publ_flag
    O2 C1 O1 . . 124.8(2) ?
    O2 C1 C2 . . 125.7(2) ?
    O1 C1 C2 . . 109.5(2) ?
    N1 C2 C1 . . 109.21(18) ?
    N1 C2 C3 . . 111.14(19) ?
    C1 C2 C3 . . 111.9(2) ?
    N1 C2 H2 . . 108.2 ?
    C1 C2 H2 . . 108.2 ?
    C3 C2 H2 . . 108.2 ?
    C5 C3 C4 . . 112.2(3) ?
    C5 C3 C2 . . 112.7(2) ?
    C4 C3 C2 . . 112.0(2) ?
    C5 C3 H3 . . 106.5 ?
    C4 C3 H3 . . 106.5 ?
    C2 C3 H3 . . 106.5 ?
    C3 C4 H4A . . 109.5 ?
    C3 C4 H4B . . 109.5 ?
    H4A C4 H4B . . 109.5 ?
    C3 C4 H4C . . 109.5 ?
    H4A C4 H4C . . 109.5 ?
    H4B C4 H4C . . 109.5 ?
    C3 C5 H5A . . 109.5 ?
    C3 C5 H5B . . 109.5 ?
    H5A C5 H5B . . 109.5 ?
    C3 C5 H5C . . 109.5 ?
    H5A C5 H5C . . 109.5 ?
    H5B C5 H5C . . 109.5 ?
    N1 C6 C7 . . 133.7(2) ?
    N1 C6 C9 . . 119.0(2) ?
    C7 C6 C9 . . 107.34(18) ?
    C6 C7 C8 . . 109.7(2) ?
    C6 C7 Cl1 . . 130.86(17) ?
    C8 C7 Cl1 . . 119.30(18) ?
    O3 C8 O4 . . 121.3(2) ?
    O3 C8 C7 . . 129.0(2) ?
    O4 C8 C7 . . 109.6(2) ?
    O5 C9 O4 . . 110.51(17) ?
    O5 C9 C6 . . 108.15(19) ?
    O4 C9 C6 . . 104.14(18) ?
    O5 C9 H9 . . 111.3 ?
    O4 C9 H9 . . 111.3 ?
    C6 C9 H9 . . 111.3 ?
    O5 C10 C16 . . 106.35(18) ?
    O5 C10 C11 . . 111.29(19) ?
    C16 C10 C11 . . 111.45(19) ?
    O5 C10 H10 . . 109.2 ?
    C16 C10 H10 . . 109.2 ?
    C11 C10 H10 . . 109.2 ?
    C10 C11 C12 . . 111.4(2) ?
    C10 C11 H11A . . 109.4 ?
    C12 C11 H11A . . 109.4 ?
    C10 C11 H11B . . 109.4 ?
    C12 C11 H11B . . 109.4 ?
    H11A C11 H11B . . 108.0 ?
    C14 C12 C11 . . 109.9(2) ?
    C14 C12 C13 . . 111.7(2) ?
    C11 C12 C13 . . 110.9(2) ?
    C14 C12 H12 . . 108.1 ?
    C11 C12 H12 . . 108.1 ?
    C13 C12 H12 . . 108.1 ?
    C12 C13 H13A . . 109.5 ?
    C12 C13 H13B . . 109.5 ?
    H13A C13 H13B . . 109.5 ?
    C12 C13 H13C . . 109.5 ?
    H13A C13 H13C . . 109.5 ?
    H13B C13 H13C . . 109.5 ?
    C15 C14 C12 . . 112.5(2) ?
    C15 C14 H14A . . 109.1 ?
    C12 C14 H14A . . 109.1 ?
    C15 C14 H14B . . 109.1 ?
    C12 C14 H14B . . 109.1 ?
    H14A C14 H14B . . 107.8 ?
    C14 C15 C16 . . 112.0(2) ?
    C14 C15 H15A . . 109.2 ?
    C16 C15 H15A . . 109.2 ?
    C14 C15 H15B . . 109.2 ?
    C16 C15 H15B . . 109.2 ?
    H15A C15 H15B . . 107.9 ?
    C10 C16 C15 . . 108.4(2) ?
    C10 C16 C17 . . 113.7(2) ?
    C15 C16 C17 . . 114.7(2) ?
    C10 C16 H16 . . 106.5 ?
    C15 C16 H16 . . 106.5 ?
    C17 C16 H16 . . 106.5 ?
    C19 C17 C18 . . 111.2(3) ?
    C19 C17 C16 . . 114.0(2) ?
    C18 C17 C16 . . 110.9(3) ?
    C19 C17 H17 . . 106.8 ?
    C18 C17 H17 . . 106.8 ?
    C16 C17 H17 . . 106.8 ?
    C17 C18 H18A . . 109.5 ?
    C17 C18 H18B . . 109.5 ?
    H18A C18 H18B . . 109.5 ?
    C17 C18 H18C . . 109.5 ?
    H18A C18 H18C . . 109.5 ?
    H18B C18 H18C . . 109.5 ?
    C17 C19 H19A . . 109.5 ?
    C17 C19 H19B . . 109.5 ?
    H19A C19 H19B . . 109.5 ?
    C17 C19 H19C . . 109.5 ?
    H19A C19 H19C . . 109.5 ?
    H19B C19 H19C . . 109.5 ?
    C6 N1 C2 . . 124.25(19) ?
    C6 N1 H1 . . 117.9 ?
    C2 N1 H1 . . 117.9 ?
    C1 O1 H1A . . 109.5 ?
    C8 O4 C9 . . 109.00(16) ?
    C9 O5 C10 . . 116.73(18) ?
loop_
    _geom_torsion_atom_site_label_1
    _geom_torsion_atom_site_label_2
    _geom_torsion_atom_site_label_3
    _geom_torsion_atom_site_label_4
    _geom_torsion_site_symmetry_1
    _geom_torsion_site_symmetry_2
    _geom_torsion_site_symmetry_3
    _geom_torsion_site_symmetry_4
    _geom_torsion
    _geom_torsion_publ_flag
    O2 C1 C2 N1 . . . . -18.5(4) ?
    O1 C1 C2 N1 . . . . 163.8(2) ?
    O2 C1 C2 C3 . . . . 105.0(3) ?
    O1 C1 C2 C3 . . . . -72.8(3) ?
    N1 C2 C3 C5 . . . . 76.6(3) ?
    C1 C2 C3 C5 . . . . -45.8(3) ?
    N1 C2 C3 C4 . . . . -155.9(2) ?
    C1 C2 C3 C4 . . . . 81.8(3) ?
    N1 C6 C7 C8 . . . . 177.3(3) ?
    C9 C6 C7 C8 . . . . -4.1(3) ?
    N1 C6 C7 Cl1 . . . . 1.9(4) ?
    C9 C6 C7 Cl1 . . . . -179.5(2) ?
    C6 C7 C8 O3 . . . . -175.2(3) ?
    Cl1 C7 C8 O3 . . . . 0.9(4) ?
    C6 C7 C8 O4 . . . . 1.9(3) ?
    Cl1 C7 C8 O4 . . . . 177.94(17) ?
    N1 C6 C9 O5 . . . . 66.0(3) ?
    C7 C6 C9 O5 . . . . -112.9(2) ?
    N1 C6 C9 O4 . . . . -176.5(2) ?
    C7 C6 C9 O4 . . . . 4.7(3) ?
    O5 C10 C11 C12 . . . . -176.8(2) ?
    C16 C10 C11 C12 . . . . -58.3(3) ?
    C10 C11 C12 C14 . . . . 54.4(3) ?
    C10 C11 C12 C13 . . . . 178.4(2) ?
    C11 C12 C14 C15 . . . . -53.6(3) ?
    C13 C12 C14 C15 . . . . -177.1(3) ?
    C12 C14 C15 C16 . . . . 56.1(3) ?
    O5 C10 C16 C15 . . . . 179.41(19) ?
    C11 C10 C16 C15 . . . . 58.0(3) ?
    O5 C10 C16 C17 . . . . -51.8(3) ?
    C11 C10 C16 C17 . . . . -173.2(2) ?
    C14 C15 C16 C10 . . . . -56.8(3) ?
    C14 C15 C16 C17 . . . . 175.0(2) ?
    C10 C16 C17 C19 . . . . -65.7(3) ?
    C15 C16 C17 C19 . . . . 59.8(3) ?
    C10 C16 C17 C18 . . . . 167.9(3) ?
    C15 C16 C17 C18 . . . . -66.5(4) ?
    C7 C6 N1 C2 . . . . 14.1(4) ?
    C9 C6 N1 C2 . . . . -164.4(2) ?
    C1 C2 N1 C6 . . . . -155.7(2) ?
    C3 C2 N1 C6 . . . . 80.5(3) ?
    O3 C8 O4 C9 . . . . 178.6(2) ?
    C7 C8 O4 C9 . . . . 1.3(3) ?
    O5 C9 O4 C8 . . . . 112.3(2) ?
    C6 C9 O4 C8 . . . . -3.6(2) ?
    O4 C9 O5 C10 . . . . 92.0(2) ?
    C6 C9 O5 C10 . . . . -154.55(17) ?
    C16 C10 O5 C9 . . . . 168.55(17) ?
    C11 C10 O5 C9 . . . . -69.9(2) ?
loop_
    _geom_hbond_atom_site_label_D
    _geom_hbond_atom_site_label_H
    _geom_hbond_atom_site_label_A
    _geom_hbond_site_symmetry_A
    _geom_hbond_distance_DH
    _geom_hbond_distance_HA
    _geom_hbond_distance_DA
    _geom_hbond_angle_DHA
    N1 H1 O2 7_645 0.86 2.25 3.019(3) 148
    O1 H1A O3 3_544 0.82 1.83 2.617(2) 160
data_global
_journal_date_recd_electronic     2009-04-07
_journal_date_accepted     2009-06-10
_journal_name_full     'Acta Crystallographica, Section E'
_journal_year     2009
_journal_volume     65
_journal_issue      7
_journal_page_first     o1585
_journal_page_last     o1585
_journal_paper_category     QO
_journal_coeditor_code     GK2204
_publ_contact_author_name     'Zhao-yang, Wang'
_publ_contact_author_address
;
School of Chemistry and Environment
South China Normal University
Guangzhou 510006
P.R. China
;
_publ_contact_author_email     'wangwangzhaoyang@tom.com'
_publ_contact_author_fax     '86 20 39310187'
_publ_contact_author_phone     '86 20 39310258'
_publ_section_title
;\
<i>N</i>-[(2<i>S</i>)-4-Chloro-2-(<i>L</i>-menthyloxy)-5-oxo-2,5-dihydrofuran-\
3-yl]-<i>L</i>-valine
;
loop_
    _publ_author_name
    _publ_author_footnote
    _publ_author_address
    'Xiu-Mei Song' .
;
School of Chemistry and Environment
South China Normal University
Guangzhou 510006
People's Republic of China
;
    'Zhao-Yang Li' .
;
School of Chemistry and Environment
South China Normal University
Guangzhou 510006
People's Republic of China
;
    'Zhao-Yang Wang' .
;
School of Chemistry and Environment
South China Normal University
Guangzhou 510006
People's Republic of China
;
    'Jian-Xiao Li' .
;
School of Chemistry and Environment
South China Normal University
Guangzhou 510006
People's Republic of China
;
_publ_section_synopsis     .
