# Supplementary material for: N-[(2S)-4-Chloro-2-(l-menth­yloxy)-5-oxo-2,5-dihydro­furan-3-yl]-l-valine
Source: Acta Crystallogr Sect E Struct Rep Online. 2009 Jun 17;65(Pt 7):o1585. doi: 10.1107/S1600536809022120 (PMC2969247; doi:10.1107/S1600536809022120)
Supplement: Supplementary file 2 [file e-65-o1585-Isup2.hkl]

# 
# h,k,l, Fc-squared, Fo-squared, sigma(Fo-squared) and status flag 
# 
data_I
_shelx_title ' 1 in P4(3)2(1)2' 
_shelx_refln_list_code          4 
_shelx_F_calc_maximum      250.57 
_exptl_crystal_F_000      2145.00 
_reflns_d_resolution_high  0.8409 
 
loop_ 
 _symmetry_equiv_pos_as_xyz 
 'x, y, z' 
 '-x, -y, z+1/2' 
 '-y+1/2, x+1/2, z+3/4' 
 'y+1/2, -x+1/2, z+1/4' 
 '-x+1/2, y+1/2, -z+3/4' 
 'x+1/2, -y+1/2, -z+1/4' 
 'y, x, -z' 
 '-y, -x, -z+1/2' 
 
_cell_length_a    10.4540 
_cell_length_b    10.4540 
_cell_length_c    39.2997 
_cell_angle_alpha  90.000 
_cell_angle_beta   90.000 
_cell_angle_gamma  90.000 
 
_shelx_F_squared_multiplier     1.000 
 
loop_ 
 _refln_index_h 
 _refln_index_k 
 _refln_index_l 
 _refln_F_squared_calc 
 _refln_F_squared_meas 
 _refln_F_squared_sigma 
 _refln_observed_status 
   1   1   0     1712.37     1680.39     31.34 o 
   0   2   0    62785.61    62986.38    826.11 o 
   1   2   0    18342.57    18011.93    160.99 o 
   2   2   0     4299.03     4269.54     65.02 o 
   1   3   0      659.27      614.88     13.97 o 
   2   3   0     1930.83     2007.48     23.92 o 
   3   3   0     1723.97     1597.99     32.87 o 
   0   4   0      871.38      892.92     21.08 o 
   1   4   0     5119.86     5060.85     74.36 o 
   2   4   0     8001.48     8097.30     74.57 o 
   3   4   0     1175.21     1084.27     19.09 o 
   4   4   0      211.56      220.72     13.63 o 
   1   5   0     1276.54     1350.19     28.03 o 
   2   5   0      462.21      490.66     10.87 o 
   3   5   0     2197.56     2223.28     29.27 o 
   4   5   0      125.98      112.13      8.04 o 
   5   5   0      396.64      424.93     25.42 o 
   0   6   0       82.74      153.73     11.44 o 
   1   6   0      225.82      246.21     11.49 o 
   2   6   0       41.96       59.64      5.51 o 
   3   6   0     1000.79      988.98     20.45 o 
   4   6   0        1.90       -6.63      5.69 o 
   5   6   0       22.73        7.48      7.58 o 
   6   6   0     1305.19     1388.81     49.39 o 
   1   7   0      333.04      370.16     11.95 o 
   2   7   0     3072.33     2901.49     57.06 o 
   3   7   0      251.94      227.69     16.04 o 
   4   7   0     1959.95     1861.25     36.12 o 
   5   7   0        4.92        1.07      7.91 o 
   6   7   0       74.10       61.23     11.18 o 
   7   7   0       98.94      115.98     22.92 o 
   0   8   0       60.89       69.49     11.88 o 
   1   8   0        0.87       -3.98      5.98 o 
   2   8   0      351.34      337.91     21.62 o 
   3   8   0      360.81      322.10     17.64 o 
   4   8   0       17.80       18.09      9.13 o 
   5   8   0       65.05       69.58     12.68 o 
   6   8   0       84.25       62.53     12.15 o 
   7   8   0        5.23        0.93      9.83 o 
   8   8   0        0.50      -21.13     14.09 o 
   1   9   0       32.09       18.50      9.58 o 
   2   9   0        6.71       -8.12      8.42 o 
   3   9   0      200.33      243.37     18.01 o 
   4   9   0      282.89      246.35     19.97 o 
   5   9   0      162.17      123.92     16.58 o 
   6   9   0        0.06       -3.34      9.27 o 
   7   9   0       30.56       16.59     14.07 o 
   8   9   0        0.78      -12.20     11.07 o 
   0  10   0      198.27      215.46     31.84 o 
   1  10   0      127.93      136.75     18.72 o 
   2  10   0       65.33       52.44     12.36 o 
   3  10   0      138.26      174.82     17.76 o 
   4  10   0        0.02       -1.73     11.36 o 
   5  10   0        0.06        3.52     10.82 o 
   6  10   0        2.96      -11.03     11.32 o 
   7  10   0        9.47       18.64     12.41 o 
   1  11   0       73.02       62.77     16.56 o 
   2  11   0       18.57       23.82     14.09 o 
   3  11   0        4.04        6.40     12.42 o 
   4  11   0        6.43        9.90     13.26 o 
   5  11   0       35.05       23.09     15.26 o 
   0  12   0       21.66       -0.93     21.13 o 
   1  12   0        8.23       20.73     15.22 o 
   2  12   0        0.14       27.99     18.85 o 
   3  12   0        9.82       -1.73     17.40 o 
   0   1   1    13677.92    13745.42    212.29 o 
   1   1   1    10248.50    10093.67    111.89 o 
  -1   2   1    13181.76    13107.41    146.58 o 
   0   2   1    18855.87    18941.65    206.99 o 
   1   2   1    13195.71    13282.00    119.71 o 
   2   2   1      701.86      624.55     11.15 o 
  -2   3   1      376.30      388.71      8.37 o 
  -1   3   1     9794.89     9717.62     85.40 o 
   0   3   1    17015.80    17659.94    168.63 o 
   1   3   1     9692.97     9608.17     85.43 o 
   2   3   1      386.67      382.34     15.04 o 
   3   3   1       38.45       51.23      6.39 o 
  -3   4   1     1976.34     2061.88     28.97 o 
  -2   4   1     5166.76     5349.63     56.31 o 
  -1   4   1     1422.40     1456.70     19.43 o 
   0   4   1     5757.88     5911.06     62.36 o 
   1   4   1     1455.04     1468.41     19.59 o 
   2   4   1     5247.18     5492.19     52.37 o 
   3   4   1     1927.42     1977.70     28.45 o 
   4   4   1      659.44      680.32     15.36 o 
  -4   5   1      696.66      654.26     16.37 o 
  -3   5   1     1625.19     1697.10     24.11 o 
  -2   5   1     1843.65     1967.32     25.24 o 
  -1   5   1     2308.87     2367.06     29.53 o 
   0   5   1     1116.35     1195.62     19.21 o 
   1   5   1     2272.95     2343.19     29.23 o 
   2   5   1     1863.55     1965.28     24.43 o 
   3   5   1     1618.58     1637.35     23.64 o 
   4   5   1      699.08      717.38     16.57 o 
   5   5   1      229.64      233.79     12.77 o 
  -5   6   1     1042.98     1020.43     32.13 o 
  -4   6   1       82.58       65.15      8.67 o 
  -3   6   1      648.37      635.32     19.99 o 
  -2   6   1       19.20       15.20      4.71 o 
  -1   6   1      795.52      850.12     15.90 o 
   0   6   1       10.04       -1.89      3.90 o 
   1   6   1      777.85      793.23     15.58 o 
   2   6   1       16.60       12.28      3.99 o 
   3   6   1      637.95      615.00     19.68 o 
   4   6   1       88.44      104.89      9.95 o 
   5   6   1     1052.17     1022.32     27.98 o 
   6   6   1       11.46       14.23      8.06 o 
  -6   7   1       89.66       82.01     12.06 o 
  -5   7   1       98.64      108.23     13.51 o 
  -4   7   1      122.21      114.36     11.19 o 
  -3   7   1      802.09      798.47     23.71 o 
  -2   7   1      119.87      111.79      9.74 o 
  -1   7   1     1778.63     1804.87     29.19 o 
   0   7   1        0.06       -3.05      4.17 o 
   1   7   1     1786.71     1800.82     29.86 o 
   2   7   1      125.57      130.86     10.15 o 
   3   7   1      795.83      820.01     23.95 o 
   4   7   1      126.68      128.56     11.32 o 
   5   7   1      100.11      124.57     18.75 o 
   6   7   1       92.17       95.15     13.65 o 
   7   7   1        1.78       13.21      9.80 o 
  -7   8   1       98.83       86.75     13.92 o 
  -6   8   1      299.51      277.71     20.18 o 
  -5   8   1       24.56       23.47      9.89 o 
  -4   8   1      442.21      433.99     23.49 o 
  -3   8   1       11.63        2.75      7.63 o 
  -2   8   1      104.02      137.55     12.67 o 
  -1   8   1      115.68      100.18      9.89 o 
   0   8   1       21.54       21.04      6.56 o 
   1   8   1      109.71      113.98     10.34 o 
   2   8   1      111.64      126.69     13.28 o 
   3   8   1       11.34        4.30      8.19 o 
   4   8   1      447.69      478.25     21.45 o 
   5   8   1       25.11       13.50      8.80 o 
   6   8   1      296.09      296.23     20.22 o 
   7   8   1       98.14       86.14     13.98 o 
   8   8   1       21.34       29.96     12.50 o 
  -8   9   1       15.82       28.16     13.05 o 
  -7   9   1       23.34        6.43     11.28 o 
  -6   9   1       18.17        7.04     10.52 o 
  -5   9   1        1.57      -12.88      9.28 o 
  -4   9   1       82.52       71.09     13.17 o 
  -3   9   1      282.27      276.11     28.48 o 
  -2   9   1       30.58       13.54      9.67 o 
  -1   9   1      176.04      178.36     15.97 o 
   0   9   1        0.73       -0.30      8.20 o 
   1   9   1      181.68      231.55     21.23 o 
   2   9   1       29.32       25.96      9.76 o 
   3   9   1      281.68      266.28     17.51 o 
   4   9   1       79.19       93.83     14.05 o 
   5   9   1        1.55        4.29     10.24 o 
   6   9   1       17.85       25.39     11.31 o 
   7   9   1       23.37       30.90     12.36 o 
   8   9   1       15.21       25.02     12.80 o 
  -7  10   1       20.72       19.46     12.41 o 
  -6  10   1       73.44       78.14     16.17 o 
  -5  10   1       31.74       10.84     11.57 o 
  -4  10   1      102.76       84.56     20.53 o 
  -3  10   1      164.25      145.26     19.43 o 
  -2  10   1       22.16       30.25     11.02 o 
  -1  10   1      110.70      114.83     15.58 o 
   0  10   1        0.91       -8.95     11.39 o 
   1  10   1      108.54       62.41     13.30 o 
   2  10   1       20.62       12.42     10.66 o 
   3  10   1      166.60      187.75     18.08 o 
   4  10   1      104.16       94.12     17.65 o 
   5  10   1       30.40       32.35     12.50 o 
   6  10   1       74.38      114.01     20.48 o 
   7  10   1       20.81       25.21     13.01 o 
  -5  11   1       13.53       10.25     14.14 o 
  -4  11   1       64.06       73.78     28.58 o 
  -3  11   1       34.95       36.36     14.68 o 
  -2  11   1      124.90      129.32     19.66 o 
  -1  11   1        0.87       -2.34     13.71 o 
   0  11   1       12.90        0.11     13.03 o 
   1  11   1        0.79      -12.25     15.01 o 
   2  11   1      124.46      120.83     19.22 o 
   3  11   1       35.76       18.29     15.41 o 
   4  11   1       62.30       68.69     20.20 o 
   5  11   1       13.57       10.19     14.08 o 
  -3  12   1        7.95       14.66     19.79 o 
  -2  12   1       14.87        8.28     22.41 o 
  -1  12   1        5.86        4.31     14.11 o 
   0  12   1       11.24       22.57     21.34 o 
   1  12   1        5.39       13.29     14.86 o 
   2  12   1       15.09      -10.57     15.76 o 
   3  12   1        7.37       28.37     18.18 o 
   0   1   2     3243.62     3299.92     42.26 o 
   1   1   2       67.25       77.48      5.27 o 
  -1   2   2    12656.72    12506.08    139.74 o 
   0   2   2      104.78      102.44      4.65 o 
   1   2   2    12788.75    12618.18    121.20 o 
   2   2   2     9969.89     9125.32     97.13 o 
  -2   3   2     1439.93     1319.85     17.79 o 
  -1   3   2     8345.56     8456.51     84.01 o 
   0   3   2    11817.58    12016.53    135.27 o 
   1   3   2     8358.17     8297.17     79.31 o 
   2   3   2     1445.85     1304.10     17.45 o 
   3   3   2     4679.16     4360.89     49.77 o 
  -3   4   2      902.13      925.69     17.60 o 
  -2   4   2     1040.64     1005.10     14.74 o 
  -1   4   2     2905.66     2960.32     33.21 o 
   0   4   2     7775.47     7901.31     80.80 o 
   1   4   2     2953.97     3008.07     33.53 o 
   2   4   2     1055.84     1042.52     14.63 o 
   3   4   2      920.06      969.69     15.32 o 
   4   4   2     1086.84     1064.14     19.76 o 
  -4   5   2      156.80      166.82     10.52 o 
  -3   5   2      162.49      171.37     11.13 o 
  -2   5   2      940.47      909.31     16.36 o 
  -1   5   2      508.63      555.60     11.65 o 
   0   5   2     7444.58     7706.64     80.89 o 
   1   5   2      495.41      525.42     12.63 o 
   2   5   2      975.79      982.91     15.13 o 
   3   5   2      156.13      166.10      8.89 o 
   4   5   2      150.17      165.72     10.51 o 
   5   5   2      130.23      124.13     10.05 o 
  -5   6   2      142.57      158.02     13.58 o 
  -4   6   2      110.23      103.09      9.72 o 
  -3   6   2       81.89       88.79      8.35 o 
  -2   6   2      471.27      461.19     14.43 o 
  -1   6   2      631.54      624.10     13.48 o 
   0   6   2      106.72      117.30     10.45 o 
   1   6   2      613.33      611.36     13.69 o 
   2   6   2      458.20      439.45     10.64 o 
   3   6   2       78.85       75.51      8.46 o 
   4   6   2      108.35       86.73      9.34 o 
   5   6   2      144.83      153.89     11.67 o 
   6   6   2      196.09      197.68     15.24 o 
  -6   7   2       10.08       16.99      9.24 o 
  -5   7   2      258.21      309.19     18.85 o 
  -4   7   2      127.36      155.50     12.44 o 
  -3   7   2      284.19      318.01     16.33 o 
  -2   7   2      757.46      764.18     20.04 o 
  -1   7   2      602.57      631.84     16.47 o 
   0   7   2        0.42       -0.14      4.27 o 
   1   7   2      601.20      645.28     15.21 o 
   2   7   2      762.03      796.78     20.36 o 
   3   7   2      293.63      307.95     21.57 o 
   4   7   2      132.43      139.68     11.75 o 
   5   7   2      255.30      280.14     17.92 o 
   6   7   2        9.75        8.77      8.84 o 
   7   7   2      246.63      246.31     19.24 o 
  -7   8   2       15.72        6.31     10.21 o 
  -6   8   2       85.09       66.77     11.96 o 
  -5   8   2       85.13       92.08     12.56 o 
  -4   8   2      231.90      265.11     21.33 o 
  -3   8   2      107.85       77.03     10.83 o 
  -2   8   2      174.76      196.31     14.14 o 
  -1   8   2      270.40      266.43     13.82 o 
   0   8   2      442.35      438.91     14.50 o 
   1   8   2      273.47      253.52     22.60 o 
   2   8   2      177.84      218.88     15.74 o 
   3   8   2      101.66       96.14     11.65 o 
   4   8   2      227.52      216.08     15.96 o 
   5   8   2       87.92       84.63     16.01 o 
   6   8   2       83.32       64.85     12.49 o 
   7   8   2       15.76       29.10     11.45 o 
   8   8   2       23.81        4.75     10.85 o 
  -8   9   2       21.64       30.16     13.55 o 
  -7   9   2       22.23       19.21     11.95 o 
  -6   9   2       60.58       36.52     11.96 o 
  -5   9   2      167.41      178.07     18.81 o 
  -4   9   2        5.72        8.89      9.70 o 
  -3   9   2       45.30       26.83      9.40 o 
  -2   9   2       39.77       47.06     10.07 o 
  -1   9   2      330.69      282.86     19.10 o 
   0   9   2       14.70        9.97      8.44 o 
   1   9   2      323.05      318.93     24.71 o 
   2   9   2       37.97       37.35     13.63 o 
   3   9   2       44.80       34.14      9.56 o 
   4   9   2        6.85        6.15      9.59 o 
   5   9   2      165.52      131.02     20.07 o 
   6   9   2       63.38       42.47     11.60 o 
   7   9   2       22.10       13.21     11.17 o 
   8   9   2       21.23       32.76     13.38 o 
  -7  10   2        6.37       -0.26     12.76 o 
  -6  10   2        8.93        2.61     15.47 o 
  -5  10   2       88.60       58.32     19.19 o 
  -4  10   2       31.00       21.50     12.20 o 
  -3  10   2       28.91       42.83     14.10 o 
  -2  10   2       27.20       23.09     10.56 o 
  -1  10   2      222.56      241.12     20.65 o 
   0  10   2        1.78       14.11     11.89 o 
   1  10   2      228.01      287.93     21.98 o 
   2  10   2       25.12       28.39     10.94 o 
   3  10   2       30.16       24.51     11.61 o 
   4  10   2       32.01       58.12     15.73 o 
   5  10   2       90.36       78.45     17.30 o 
   6  10   2        9.21        5.74     12.57 o 
   7  10   2        6.47       17.96     12.79 o 
  -5  11   2       27.08       10.13     14.73 o 
  -4  11   2       11.62       -7.00     12.77 o 
  -3  11   2       11.81       -2.93     11.94 o 
  -2  11   2       24.49       21.67     15.06 o 
  -1  11   2      114.15      104.62     18.25 o 
   0  11   2       42.26       32.69     14.72 o 
   1  11   2      115.42      102.74     18.05 o 
   2  11   2       25.94       21.97     13.74 o 
   3  11   2       11.67       -2.01     11.95 o 
   4  11   2       11.65       -0.97     13.43 o 
   5  11   2       26.84       32.40     15.09 o 
  -3  12   2       15.31        8.79     16.62 o 
  -2  12   2       30.78       21.20     19.63 o 
  -1  12   2       16.82       17.81     14.97 o 
   0  12   2       26.87       15.41     18.56 o 
   1  12   2       18.21       -3.77     17.96 o 
   2  12   2       30.50       60.56     18.52 o 
   3  12   2       15.19       40.90     19.13 o 
   0   1   3     2589.98     2490.72     50.36 o 
   1   1   3       97.09       96.23      4.46 o 
  -1   2   3    17202.38    17379.41    177.34 o 
   0   2   3       20.15       23.22      3.01 o 
   1   2   3    17394.44    17584.60    166.60 o 
   2   2   3    21228.42    20970.05    213.97 o 
  -2   3   3     4196.09     4157.09     50.12 o 
  -1   3   3     5003.90     5073.97     67.14 o 
   0   3   3    10133.51     9837.30    112.19 o 
   1   3   3     4987.80     4935.42     53.01 o 
   2   3   3     4245.68     4202.14     49.72 o 
   3   3   3        3.41        0.27      3.43 o 
  -3   4   3      818.12      875.16     14.86 o 
  -2   4   3     6358.47     6327.33     60.31 o 
  -1   4   3      406.02      415.09     10.31 o 
   0   4   3     1863.42     1716.25     28.91 o 
   1   4   3      416.16      420.12     10.35 o 
   2   4   3     6391.72     6327.28     63.81 o 
   3   4   3      826.66      868.32     14.53 o 
   4   4   3       47.46       39.88      5.48 o 
  -4   5   3       64.20       45.40      6.38 o 
  -3   5   3      333.66      328.05     11.32 o 
  -2   5   3     2887.76     2925.93     36.87 o 
  -1   5   3     2588.39     2628.62     31.49 o 
   0   5   3      567.52      661.80     13.65 o 
   1   5   3     2589.53     2587.07     31.72 o 
   2   5   3     2844.78     2892.39     30.82 o 
   3   5   3      339.26      315.65     10.25 o 
   4   5   3       64.69       64.76      6.68 o 
   5   5   3      612.35      611.76     18.82 o 
  -5   6   3        5.92        5.17      7.48 o 
  -4   6   3      418.58      428.36     15.77 o 
  -3   6   3     1323.94     1319.53     24.62 o 
  -2   6   3     1429.80     1465.50     23.98 o 
  -1   6   3     1159.18     1239.26     19.87 o 
   0   6   3     2211.56     2157.51     29.11 o 
   1   6   3     1174.14     1181.74     19.80 o 
   2   6   3     1450.17     1443.50     22.21 o 
   3   6   3     1339.60     1322.86     27.04 o 
   4   6   3      436.94      472.27     17.39 o 
   5   6   3        4.93       -2.12      8.45 o 
   6   6   3      149.47      160.53     14.33 o 
  -6   7   3      186.89      227.78     17.12 o 
  -5   7   3      379.92      412.22     20.74 o 
  -4   7   3      343.13      369.66     19.17 o 
  -3   7   3     1047.75      990.09     28.94 o 
  -2   7   3      113.07      140.41     10.57 o 
  -1   7   3      800.00      778.87     20.70 o 
   0   7   3     1032.29     1015.30     19.18 o 
   1   7   3      800.18      760.67     16.45 o 
   2   7   3      113.19      136.60      9.38 o 
   3   7   3     1044.32      945.29     25.63 o 
   4   7   3      348.72      363.94     17.01 o 
   5   7   3      369.47      349.15     19.47 o 
   6   7   3      185.54      218.88     16.81 o 
   7   7   3      143.67      125.83     14.47 o 
  -7   8   3      163.74      169.89     17.14 o 
  -6   8   3      219.66      189.81     19.84 o 
  -5   8   3       60.58       63.97     14.74 o 
  -4   8   3       12.28       24.87      9.69 o 
  -3   8   3      146.64      156.33     13.76 o 
  -2   8   3      344.13      336.20     17.28 o 
  -1   8   3      332.59      315.49     14.78 o 
   0   8   3        7.43        0.71      5.55 o 
   1   8   3      337.23      343.19     21.18 o 
   2   8   3      351.86      349.49     20.76 o 
   3   8   3      145.53      185.12     15.48 o 
   4   8   3       11.84       21.01      8.72 o 
   5   8   3       60.22       85.25     12.28 o 
   6   8   3      218.74      239.99     18.84 o 
   7   8   3      163.68      177.87     20.97 o 
   8   8   3       28.54       22.62     12.03 o 
  -8   9   3       54.34       53.03     14.82 o 
  -7   9   3       38.49       45.40     13.15 o 
  -6   9   3       81.99       87.41     14.10 o 
  -5   9   3      126.15      154.50     17.67 o 
  -4   9   3      111.74      114.84     15.12 o 
  -3   9   3      471.07      424.01     21.01 o 
  -2   9   3       22.61       27.99      9.09 o 
  -1   9   3       33.36        9.69     13.86 o 
   0   9   3       77.84       80.16     11.92 o 
   1   9   3       32.81       16.90      8.90 o 
   2   9   3       20.34       19.64      9.81 o 
   3   9   3      481.84      471.32     27.12 o 
   4   9   3      110.65       87.36     13.97 o 
   5   9   3      128.89      190.70     18.91 o 
   6   9   3       80.46       65.09     13.42 o 
   7   9   3       38.59       20.18     12.23 o 
   8   9   3       53.36       57.99     14.90 o 
  -7  10   3        1.51       11.21     13.10 o 
  -6  10   3       19.81       20.70     13.37 o 
  -5  10   3       55.00       31.83     13.00 o 
  -4  10   3      266.72      283.51     22.49 o 
  -3  10   3       10.29       19.19     12.30 o 
  -2  10   3        5.25       11.38     10.88 o 
  -1  10   3       24.30       15.82     11.06 o 
   0  10   3      251.17      296.34     25.47 o 
   1  10   3       25.88       18.66     11.24 o 
   2  10   3        4.70       21.69     10.52 o 
   3  10   3        9.72        1.56     10.23 o 
   4  10   3      268.61      301.77     26.34 o 
   5  10   3       54.01       43.18     15.49 o 
   6  10   3       19.98       -4.80     11.78 o 
   7  10   3        1.37        4.62     11.88 o 
  -5  11   3       56.20       72.75     17.78 o 
  -4  11   3        4.89       -5.05     12.89 o 
  -3  11   3       72.36       74.46     16.92 o 
  -2  11   3       24.56       21.04     13.34 o 
  -1  11   3      159.42      176.39     22.31 o 
   0  11   3        5.07       10.59     12.65 o 
   1  11   3      157.81      146.71     20.74 o 
   2  11   3       24.36       36.01     13.16 o 
   3  11   3       71.73       82.51     16.33 o 
   4  11   3        4.78       -4.66     12.85 o 
   5  11   3       55.72       42.01     19.34 o 
  -3  12   3       21.90        3.22     17.12 o 
  -2  12   3       17.18       24.91     19.10 o 
  -1  12   3       34.23       42.18     15.79 o 
   0  12   3       14.07       10.22     14.58 o 
   1  12   3       35.09       28.66     15.98 o 
   2  12   3       16.16       17.61     14.38 o 
   3  12   3       22.61       30.30     18.52 o 
   0   0   4    34031.49    35869.04    668.02 o 
   0   1   4     7674.43     7555.35     85.18 o 
   1   1   4    16358.94    15602.88    147.52 o 
  -1   2   4     7510.60     7754.05     82.61 o 
   0   2   4    15547.76    15391.10    169.87 o 
   1   2   4     7635.31     7833.96     77.53 o 
   2   2   4     3196.33     3189.14     32.97 o 
  -2   3   4      105.68       98.37      5.17 o 
  -1   3   4      372.30      362.74     12.42 o 
   0   3   4     2728.53     2525.73     34.23 o 
   1   3   4      376.28      381.14      9.33 o 
   2   3   4      104.40       86.55      6.77 o 
   3   3   4     1222.14     1284.29     18.86 o 
  -3   4   4      856.86      860.42     19.25 o 
  -2   4   4     1175.09     1248.70     19.45 o 
  -1   4   4      224.69      238.55      7.78 o 
   0   4   4     4974.34     4876.96     61.43 o 
   1   4   4      232.79      239.58      9.10 o 
   2   4   4     1167.53     1228.68     34.25 o 
   3   4   4      847.10      839.47     15.58 o 
   4   4   4     2450.78     2484.46     34.49 o 
  -4   5   4      238.24      223.08     10.69 o 
  -3   5   4      733.73      754.13     16.78 o 
  -2   5   4        9.26       15.87      4.26 o 
  -1   5   4     3401.14     3432.87     39.01 o 
   0   5   4     1643.07     1677.15     26.08 o 
   1   5   4     3425.10     3439.49     42.28 o 
   2   5   4        6.14       -2.51      3.48 o 
   3   5   4      737.48      744.86     13.12 o 
   4   5   4      238.83      221.10     11.94 o 
   5   5   4       51.28       52.31     10.10 o 
  -5   6   4      137.21      185.33     22.14 o 
  -4   6   4     1638.01     1653.58     28.88 o 
  -3   6   4      166.74      148.92      9.75 o 
  -2   6   4      375.18      358.97     12.45 o 
  -1   6   4     3316.77     3507.40     44.25 o 
   0   6   4      948.33      946.57     21.64 o 
   1   6   4     3343.94     3470.23     41.40 o 
   2   6   4      361.66      359.01     10.82 o 
   3   6   4      161.77      167.77     11.28 o 
   4   6   4     1625.50     1585.90     31.41 o 
   5   6   4      138.00      126.81     16.20 o 
   6   6   4      160.10      159.34     14.32 o 
  -6   7   4       64.49       77.26     11.67 o 
  -5   7   4       21.40       16.73     10.22 o 
  -4   7   4      290.58      252.29     16.44 o 
  -3   7   4      392.81      384.99     17.67 o 
  -2   7   4      503.92      516.60     17.06 o 
  -1   7   4      893.70      902.06     24.25 o 
   0   7   4     1271.38     1338.89     22.57 o 
   1   7   4      905.00      906.49     18.12 o 
   2   7   4      507.96      553.07     15.81 o 
   3   7   4      373.42      369.20     17.42 o 
   4   7   4      287.51      312.72     16.02 o 
   5   7   4       18.10       18.54      9.15 o 
   6   7   4       62.36      105.63     12.90 o 
   7   7   4       25.23       34.60     10.73 o 
  -7   8   4       81.17       57.51     12.71 o 
  -6   8   4       60.34       80.26     13.07 o 
  -5   8   4      155.64      159.49     15.30 o 
  -4   8   4      651.32      645.60     38.46 o 
  -3   8   4      317.99      318.87     17.75 o 
  -2   8   4      364.08      369.06     22.78 o 
  -1   8   4      318.89      410.92     18.78 o 
   0   8   4        1.07       -6.18      5.33 o 
   1   8   4      318.41      387.79     17.77 o 
   2   8   4      362.45      414.40     25.40 o 
   3   8   4      318.86      273.51     16.91 o 
   4   8   4      643.90      649.55     22.76 o 
   5   8   4      153.52      185.37     20.80 o 
   6   8   4       56.85       62.77     12.17 o 
   7   8   4       80.94       63.74     13.16 o 
   8   8   4       42.85       16.08     13.64 o 
  -8   9   4       15.42       15.17     12.78 o 
  -7   9   4       37.19       17.99     12.84 o 
  -6   9   4      181.40      197.06     18.50 o 
  -5   9   4       47.97       28.87     11.51 o 
  -4   9   4      280.17      311.34     22.09 o 
  -3   9   4       82.67       81.35     13.00 o 
  -2   9   4       34.53       16.51      9.94 o 
  -1   9   4      118.09       73.35     12.54 o 
   0   9   4       23.09       23.86      9.11 o 
   1   9   4      119.62       95.03     12.22 o 
   2   9   4       35.60       26.05     10.13 o 
   3   9   4       79.92       70.18     12.44 o 
   4   9   4      279.61      259.03     21.34 o 
   5   9   4       51.61       36.23     12.26 o 
   6   9   4      182.02      168.35     22.06 o 
   7   9   4       37.16       26.28     12.48 o 
   8   9   4       15.89        5.90     12.64 o 
  -7  10   4        8.70        1.07     13.07 o 
  -6  10   4       33.51       25.21     16.53 o 
  -5  10   4       35.37       70.73     20.78 o 
  -4  10   4       16.83        1.45     13.98 o 
  -3  10   4       81.41       92.93     16.58 o 
  -2  10   4      207.88      207.79     22.26 o 
  -1  10   4       70.74       59.88     17.28 o 
   0  10   4       15.67       14.95     12.33 o 
   1  10   4       75.13       72.75     13.48 o 
   2  10   4      209.40      224.37     19.00 o 
   3  10   4       84.01       79.10     14.23 o 
   4  10   4       17.22        8.73     12.28 o 
   5  10   4       35.08        3.23     13.00 o 
   6  10   4       33.54       30.31     13.91 o 
   7  10   4        9.17       -4.69     11.60 o 
  -5  11   4       19.24       -2.19     16.74 o 
  -4  11   4       16.14        5.39     14.09 o 
  -3  11   4       26.53       44.04     15.41 o 
  -2  11   4       38.19       27.75     16.55 o 
  -1  11   4        8.00        7.43     13.27 o 
   0  11   4      126.29      150.46     28.57 o 
   1  11   4        8.38       -1.74     12.53 o 
   2  11   4       39.33       33.85     13.37 o 
   3  11   4       27.43       52.31     15.61 o 
   4  11   4       16.60       21.45     14.33 o 
   5  11   4       19.17       23.43     15.37 o 
  -3  12   4       20.91       22.98     18.72 o 
  -2  12   4       21.93       37.07     19.92 o 
  -1  12   4       13.04       41.68     16.50 o 
   0  12   4        7.81       13.91     15.75 o 
   1  12   4       13.19       16.89     16.49 o 
   2  12   4       22.74       23.04     15.44 o 
   3  12   4       21.42        4.95     17.43 o 
   0   1   5     2300.26     2216.35     24.22 o 
   1   1   5    16437.24    15946.73    161.64 o 
  -1   2   5      262.85      232.18      6.10 o 
   0   2   5     2983.34     2837.38     33.69 o 
   1   2   5      241.84      230.19      6.52 o 
   2   2   5       19.61        7.35      2.68 o 
  -2   3   5     1593.13     1591.53     21.84 o 
  -1   3   5      712.71      622.05     13.66 o 
   0   3   5     5007.61     4870.48     59.77 o 
   1   3   5      734.86      637.08     12.04 o 
   2   3   5     1648.72     1631.02     24.09 o 
   3   3   5     5664.60     5932.79     63.45 o 
  -3   4   5      429.84      462.25     10.84 o 
  -2   4   5      226.03      260.81     10.01 o 
  -1   4   5     2297.51     2274.34     34.76 o 
   0   4   5      682.52      640.89     17.52 o 
   1   4   5     2324.66     2370.25     32.32 o 
   2   4   5      219.19      234.48     11.14 o 
   3   4   5      432.35      473.27     15.00 o 
   4   4   5     2108.81     2083.95     28.58 o 
  -4   5   5       58.21       79.41      8.56 o 
  -3   5   5     1492.00     1524.00     21.54 o 
  -2   5   5      169.87      188.35      9.53 o 
  -1   5   5      136.37      113.31      6.76 o 
   0   5   5     3356.97     3411.89     47.68 o 
   1   5   5      141.40      130.53      9.10 o 
   2   5   5      162.51      164.73      8.39 o 
   3   5   5     1489.21     1491.17     24.67 o 
   4   5   5       58.66       53.91      7.36 o 
   5   5   5        8.30       11.75      6.08 o 
  -5   6   5      173.75      186.45     12.80 o 
  -4   6   5       90.69       79.80      8.18 o 
  -3   6   5      287.06      297.00     12.48 o 
  -2   6   5      748.10      748.65     16.28 o 
  -1   6   5      456.72      484.05     14.67 o 
   0   6   5      251.17      289.73     10.75 o 
   1   6   5      442.99      493.38     12.67 o 
   2   6   5      771.33      720.64     16.19 o 
   3   6   5      277.13      295.45     16.53 o 
   4   6   5      100.69      108.03     11.28 o 
   5   6   5      176.00      190.57     12.94 o 
   6   6   5      241.02      243.61     16.77 o 
  -6   7   5        6.78       25.05      9.53 o 
  -5   7   5      226.28      247.00     18.70 o 
  -4   7   5      265.15      275.24     17.12 o 
  -3   7   5      309.66      296.27     14.39 o 
  -2   7   5      913.60      925.21     23.62 o 
  -1   7   5      796.53      781.95     22.32 o 
   0   7   5      253.41      233.24     11.25 o 
   1   7   5      785.21      757.03     16.58 o 
   2   7   5      898.27      887.20     19.78 o 
   3   7   5      304.15      281.64     15.72 o 
   4   7   5      269.07      293.58     15.77 o 
   5   7   5      223.43      182.53     14.21 o 
   6   7   5        7.17        1.28      8.12 o 
   7   7   5      139.44      126.39     14.49 o 
  -7   8   5       12.80       -0.07      9.85 o 
  -6   8   5       10.53        4.51      9.61 o 
  -5   8   5      139.62      142.46     16.64 o 
  -4   8   5       76.49       96.03     13.28 o 
  -3   8   5       51.89       41.13      9.09 o 
  -2   8   5      252.97      261.78     23.92 o 
  -1   8   5      399.61      394.37     21.28 o 
   0   8   5        5.69        8.16      5.89 o 
   1   8   5      395.74      372.32     17.70 o 
   2   8   5      249.60      251.75     15.31 o 
   3   8   5       54.20       34.69      9.25 o 
   4   8   5       75.61       86.31     10.89 o 
   5   8   5      138.98      122.83     14.24 o 
   6   8   5       11.09       10.74      9.53 o 
   7   8   5       11.77        5.09     10.27 o 
   8   8   5       20.79       21.00     11.58 o 
  -8   9   5        3.03        9.96     12.12 o 
  -7   9   5       48.11       39.70     12.87 o 
  -6   9   5       58.85       40.99     16.69 o 
  -5   9   5       79.39       71.45     13.78 o 
  -4   9   5       15.33       18.50     10.15 o 
  -3   9   5      243.90      230.31     18.81 o 
  -2   9   5      406.57      426.99     20.64 o 
  -1   9   5       33.13       29.30      8.94 o 
   0   9   5      336.91      343.94     19.20 o 
   1   9   5       31.11       23.24      9.10 o 
   2   9   5      397.22      388.76     22.25 o 
   3   9   5      252.70      255.65     33.81 o 
   4   9   5       15.11       10.24      9.05 o 
   5   9   5       80.98      109.74     20.55 o 
   6   9   5       60.27       59.83     13.02 o 
   7   9   5       47.94       61.39     13.74 o 
   8   9   5        3.40       -4.49     11.41 o 
  -7  10   5        5.61      -10.62     12.09 o 
  -6  10   5        9.41       16.73     13.40 o 
  -5  10   5       56.21       65.85     14.65 o 
  -4  10   5       11.85       12.61     11.21 o 
  -3  10   5       11.14       -0.53     11.46 o 
  -2  10   5       57.47       41.70     12.04 o 
  -1  10   5      268.67      249.65     20.85 o 
   0  10   5       53.05       41.49     18.40 o 
   1  10   5      270.14      283.45     21.72 o 
   2  10   5       53.28       55.57     12.76 o 
   3  10   5       10.56        6.96     10.61 o 
   4  10   5        9.93       12.41     12.42 o 
   5  10   5       56.74       71.46     25.91 o 
   6  10   5       10.20      -15.72     14.58 o 
   7  10   5        5.83       26.99     13.37 o 
  -5  11   5        0.97      -12.81     13.29 o 
  -4  11   5       10.29        2.37     13.63 o 
  -3  11   5       44.12       33.30     15.23 o 
  -2  11   5       44.67       45.18     17.71 o 
  -1  11   5        0.04        4.58     12.41 o 
   0  11   5      226.95      223.39     27.77 o 
   1  11   5        0.06        3.17     13.47 o 
   2  11   5       44.28       20.71     12.32 o 
   3  11   5       43.64       71.93     16.47 o 
   4  11   5       10.39        3.06     14.67 o 
   5  11   5        1.43       -4.96     14.47 o 
  -2  12   5       88.06      117.16     32.68 o 
  -1  12   5       18.62       51.65     18.91 o 
   0  12   5       43.01       56.66     17.39 o 
   1  12   5       18.29        4.19     14.38 o 
   2  12   5       87.57      109.01     20.34 o 
   0   1   6      364.56      361.58      6.48 o 
   1   1   6    10602.55    10580.76     96.25 o 
  -1   2   6    12429.66    12309.61    119.61 o 
   0   2   6     1713.41     1797.34     25.13 o 
   1   2   6    12392.95    12421.00    120.21 o 
   2   2   6      707.93      714.80     11.01 o 
  -2   3   6      522.00      505.36     10.20 o 
  -1   3   6     5423.17     5217.53     65.70 o 
   0   3   6     3644.16     3746.58     44.76 o 
   1   3   6     5506.53     5426.10     57.32 o 
   2   3   6      543.68      526.76     14.93 o 
   3   3   6       48.94       86.93      5.19 o 
  -3   4   6     2383.93     2433.32     31.85 o 
  -2   4   6      320.47      316.25      9.63 o 
  -1   4   6       64.86       76.16      7.75 o 
   0   4   6     3676.14     3812.15     47.17 o 
   1   4   6       75.47       88.00      6.37 o 
   2   4   6      302.63      295.33     10.33 o 
   3   4   6     2355.80     2430.31     34.93 o 
   4   4   6     2015.06     1964.56     27.59 o 
  -4   5   6     1333.43     1289.39     24.54 o 
  -3   5   6      952.59      931.53     17.46 o 
  -2   5   6      454.20      487.78     14.64 o 
  -1   5   6      172.94      182.01      8.00 o 
   0   5   6      820.43      852.16     27.20 o 
   1   5   6      167.21      206.22      9.43 o 
   2   5   6      437.47      460.00     22.01 o 
   3   5   6      920.65      889.75     18.29 o 
   4   5   6     1343.81     1280.61     32.71 o 
   5   5   6       31.91       28.48      7.17 o 
  -5   6   6      149.60      163.25     12.38 o 
  -4   6   6       14.12        8.77      6.46 o 
  -3   6   6      459.41      489.75     15.43 o 
  -2   6   6      193.88      193.73      9.36 o 
  -1   6   6     1516.67     1479.46     30.83 o 
   0   6   6      360.50      383.62     13.02 o 
   1   6   6     1493.52     1495.07     25.08 o 
   2   6   6      201.47      211.02     10.04 o 
   3   6   6      450.01      475.98     24.57 o 
   4   6   6       15.33       19.41      8.99 o 
   5   6   6      147.14      194.73     13.30 o 
   6   6   6       62.23       85.23     17.25 o 
  -6   7   6      196.83      202.34     17.64 o 
  -5   7   6      167.62      154.86     15.92 o 
  -4   7   6      174.17      156.42     13.60 o 
  -3   7   6      372.39      431.16     24.64 o 
  -2   7   6      110.93      128.87     10.13 o 
  -1   7   6      139.17      128.26      9.92 o 
   0   7   6      690.06      708.07     17.59 o 
   1   7   6      139.14      144.24      8.64 o 
   2   7   6      116.10      117.52     10.86 o 
   3   7   6      368.13      374.55     17.59 o 
   4   7   6      178.06      200.96     14.12 o 
   5   7   6      166.63      141.08     12.50 o 
   6   7   6      196.13      214.51     16.74 o 
   7   7   6       14.11        3.99      9.43 o 
  -7   8   6       51.86       33.90     12.02 o 
  -6   8   6      120.75      126.93     15.19 o 
  -5   8   6       11.01        4.10      9.23 o 
  -4   8   6      482.54      537.10     25.89 o 
  -3   8   6      131.68      133.18     12.81 o 
  -2   8   6      650.09      630.10     22.94 o 
  -1   8   6      257.93      284.20     14.47 o 
   0   8   6     1919.56     1919.37     31.03 o 
   1   8   6      257.78      293.97     14.95 o 
   2   8   6      652.75      669.17     25.86 o 
   3   8   6      136.22      178.85     14.11 o 
   4   8   6      486.40      464.67     20.08 o 
   5   8   6       11.93        6.53      8.96 o 
   6   8   6      125.12      102.89     18.10 o 
   7   8   6       53.09       36.73     11.83 o 
   8   8   6        0.07        6.43     11.12 o 
  -8   9   6       16.13       19.86     12.58 o 
  -7   9   6      156.25      163.43     19.10 o 
  -6   9   6       32.49       34.05     11.44 o 
  -5   9   6       87.85       98.27     15.39 o 
  -4   9   6      165.86      165.12     17.15 o 
  -3   9   6       71.63       74.21     13.36 o 
  -2   9   6       33.54       26.77     12.03 o 
  -1   9   6       25.05       37.26      9.14 o 
   0   9   6      103.75       88.99     13.01 o 
   1   9   6       24.39       32.75      9.92 o 
   2   9   6       34.01       38.70     10.84 o 
   3   9   6       67.79       65.20     12.39 o 
   4   9   6      161.54      151.11     18.76 o 
   5   9   6       85.01       83.82     14.13 o 
   6   9   6       31.11       23.29     11.36 o 
   7   9   6      154.47      143.16     17.21 o 
   8   9   6       15.68       12.98     12.17 o 
  -7  10   6       23.83       10.92     13.09 o 
  -6  10   6       24.08       36.91     13.96 o 
  -5  10   6        8.61      -12.88     10.25 o 
  -4  10   6        9.46       -3.83     10.72 o 
  -3  10   6       44.42       47.87     12.63 o 
  -2  10   6       22.97        6.94     10.18 o 
  -1  10   6       80.45       81.53     15.82 o 
   0  10   6      154.89      139.13     19.33 o 
   1  10   6       80.63      108.64     15.66 o 
   2  10   6       25.05        9.46     10.15 o 
   3  10   6       46.18       32.13     11.75 o 
   4  10   6        8.93        0.09     12.18 o 
   5  10   6        7.95       20.42     14.07 o 
   6  10   6       23.17       27.15     15.10 o 
   7  10   6       25.01       23.95     13.13 o 
  -5  11   6       10.57       -1.56     14.08 o 
  -4  11   6       18.95       19.14     14.08 o 
  -3  11   6       21.59        5.35     13.58 o 
  -2  11   6       66.55       66.23     19.57 o 
  -1  11   6       39.21       11.60     13.83 o 
   0  11   6       11.10       -2.87     12.95 o 
   1  11   6       40.76       58.62     16.76 o 
   2  11   6       66.20       63.46     14.56 o 
   3  11   6       22.36       16.52     13.92 o 
   4  11   6       18.87       37.53     15.15 o 
   5  11   6       10.53        4.17     14.30 o 
  -2  12   6       20.49       16.98     17.78 o 
  -1  12   6       75.04       57.50     20.33 o 
   0  12   6        1.34       15.22     14.88 o 
   1  12   6       74.99       37.52     16.42 o 
   2  12   6       21.37       14.37     15.11 o 
   0   1   7      742.54      658.09      9.25 o 
   1   1   7    55418.59    56855.87    687.16 o 
  -1   2   7     9093.59     9113.20     96.19 o 
   0   2   7     5497.99     4930.03     55.32 o 
   1   2   7     9110.86     9087.53     85.01 o 
   2   2   7     1567.71     1673.77     20.33 o 
  -2   3   7      732.84      736.79     12.21 o 
  -1   3   7     9169.61     8902.47    104.40 o 
   0   3   7      208.70      202.35      7.49 o 
   1   3   7     9100.92     8865.79     96.04 o 
   2   3   7      719.10      676.80     14.40 o 
   3   3   7     2741.02     2754.24     31.44 o 
  -3   4   7      477.14      454.80     11.31 o 
  -2   4   7     1931.98     1950.45     30.20 o 
  -1   4   7     6513.79     6677.39     82.64 o 
   0   4   7      387.04      396.97     12.13 o 
   1   4   7     6479.40     6626.65     76.08 o 
   2   4   7     1960.79     1989.92     31.90 o 
   3   4   7      474.55      444.38     12.83 o 
   4   4   7     1049.89     1064.53     18.30 o 
  -4   5   7      470.87      514.45     15.01 o 
  -3   5   7     1271.78     1288.51     21.56 o 
  -2   5   7     1511.85     1485.03     27.23 o 
  -1   5   7      637.57      634.07     14.35 o 
   0   5   7      713.94      720.39     15.94 o 
   1   5   7      634.64      635.12     15.71 o 
   2   5   7     1521.63     1450.67     23.92 o 
   3   5   7     1269.88     1245.93     23.69 o 
   4   5   7      491.23      528.35     17.40 o 
   5   5   7      431.56      447.55     18.12 o 
  -5   6   7      247.19      228.79     14.16 o 
  -4   6   7      408.81      429.89     17.23 o 
  -3   6   7      305.71      298.23     16.97 o 
  -2   6   7      660.13      704.76     19.08 o 
  -1   6   7     3292.50     3178.45     49.18 o 
   0   6   7      189.99      191.23     10.09 o 
   1   6   7     3286.58     3184.72     44.82 o 
   2   6   7      676.15      734.84     16.84 o 
   3   6   7      313.22      302.06     14.19 o 
   4   6   7      418.88      438.75     21.22 o 
   5   6   7      233.99      194.48     13.26 o 
   6   6   7       36.01       65.17     11.20 o 
  -6   7   7      146.63      143.64     14.64 o 
  -5   7   7      289.08      269.75     18.10 o 
  -4   7   7      147.69      136.40     13.20 o 
  -3   7   7      117.66      125.06     10.61 o 
  -2   7   7      136.87      134.54     10.66 o 
  -1   7   7      139.43      130.73     17.11 o 
   0   7   7      113.39       79.37      7.93 o 
   1   7   7      147.83      139.74      8.72 o 
   2   7   7      142.64      131.05      9.32 o 
   3   7   7      110.10      131.27     14.55 o 
   4   7   7      146.97      124.00     11.54 o 
   5   7   7      284.98      295.96     18.59 o 
   6   7   7      146.24      131.86     14.09 o 
   7   7   7      344.29      428.61     23.76 o 
  -7   8   7      221.74      195.17     18.55 o 
  -6   8   7      135.11      187.76     16.94 o 
  -5   8   7      304.39      294.08     19.40 o 
  -4   8   7      638.79      672.15     35.12 o 
  -3   8   7      127.82      108.74     14.04 o 
  -2   8   7       85.15       87.61     11.53 o 
  -1   8   7      116.65      133.90     13.36 o 
   0   8   7      716.22      769.09     19.09 o 
   1   8   7      114.86       96.93     10.12 o 
   2   8   7       90.56       68.71     14.73 o 
   3   8   7      123.65      107.68     13.76 o 
   4   8   7      642.53      667.14     34.78 o 
   5   8   7      304.88      306.08     23.33 o 
   6   8   7      133.17      148.33     15.61 o 
   7   8   7      225.00      232.07     25.03 o 
   8   8   7        0.83       -9.50     10.44 o 
  -8   9   7       69.50       61.36     17.36 o 
  -7   9   7       15.19       21.55     16.58 o 
  -6   9   7       33.67        9.74     11.29 o 
  -5   9   7       39.14       10.90     10.92 o 
  -4   9   7      114.80      137.97     19.65 o 
  -3   9   7       62.08       40.85     15.67 o 
  -2   9   7      193.24      193.43     15.32 o 
  -1   9   7      446.59      483.44     22.10 o 
   0   9   7       86.56      112.64     12.97 o 
   1   9   7      450.41      471.76     24.67 o 
   2   9   7      189.39      187.12     16.78 o 
   3   9   7       59.64       24.10     10.65 o 
   4   9   7      112.91      113.12     15.12 o 
   5   9   7       39.72       18.69     12.97 o 
   6   9   7       32.88       32.41     13.75 o 
   7   9   7       14.50        6.17     11.14 o 
   8   9   7       68.05       55.85     15.14 o 
  -7  10   7        4.29       -7.60     12.19 o 
  -6  10   7       20.45        7.39     12.75 o 
  -5  10   7      138.81      188.73     23.15 o 
  -4  10   7       25.08        8.82     11.75 o 
  -3  10   7       34.58       58.29     13.39 o 
  -2  10   7       24.43       27.20     11.06 o 
  -1  10   7      102.94      105.65     22.11 o 
   0  10   7      247.79      277.75     24.58 o 
   1  10   7       99.50       84.91     14.46 o 
   2  10   7       23.09        4.24      9.98 o 
   3  10   7       35.91       50.41     12.74 o 
   4  10   7       25.38       11.90     12.85 o 
   5  10   7      137.02       96.71     18.63 o 
   6  10   7       19.66       17.98     14.73 o 
   7  10   7        4.31        4.43     11.65 o 
  -5  11   7       25.98       27.11     14.01 o 
  -4  11   7       23.31        6.09     14.11 o 
  -3  11   7       19.11       23.06     14.12 o 
  -2  11   7        4.78       -3.14     19.87 o 
  -1  11   7        2.43       -0.68     12.60 o 
   0  11   7       83.54       82.68     18.00 o 
   1  11   7        2.47       -5.22     12.05 o 
   2  11   7        4.05        9.54     11.53 o 
   3  11   7       19.55       43.72     15.15 o 
   4  11   7       24.98       20.12     14.18 o 
   5  11   7       26.84       37.22     16.43 o 
  -2  12   7       18.39       13.69     17.68 o 
  -1  12   7       18.28       39.70     19.32 o 
   0  12   7       32.05       27.52     16.40 o 
   1  12   7       19.24       -8.45     14.41 o 
   2  12   7       18.92       26.63     16.38 o 
   0   0   8     4300.36     4227.83     88.63 o 
   0   1   8      626.60      676.04      9.74 o 
   1   1   8     4810.16     4861.81     63.10 o 
  -1   2   8     1293.12     1297.93     17.51 o 
   0   2   8     9032.44     9206.77    115.92 o 
   1   2   8     1300.20     1277.82     16.97 o 
   2   2   8        0.10        0.25      2.46 o 
  -2   3   8      681.31      711.45     12.45 o 
  -1   3   8     4050.46     3858.61     51.55 o 
   0   3   8     2397.19     2531.06     33.15 o 
   1   3   8     4051.95     3987.48     47.75 o 
   2   3   8      673.92      745.78     15.19 o 
   3   3   8       72.49       76.37      4.68 o 
  -3   4   8      200.23      230.91      7.80 o 
  -2   4   8     1112.43     1180.29     19.56 o 
  -1   4   8      176.51      207.90     10.85 o 
   0   4   8     5100.90     4902.54     58.64 o 
   1   4   8      171.46      186.26      9.53 o 
   2   4   8     1137.01     1140.12     21.00 o 
   3   4   8      200.90      238.16     10.19 o 
   4   4   8        9.63        7.91      3.88 o 
  -4   5   8      201.27      199.54     17.13 o 
  -3   5   8      557.90      600.74     14.18 o 
  -2   5   8      613.33      601.03     16.46 o 
  -1   5   8      498.38      500.18     16.43 o 
   0   5   8     2012.88     2131.30     32.04 o 
   1   5   8      534.35      540.11     14.10 o 
   2   5   8      636.64      633.92     14.91 o 
   3   5   8      569.91      628.08     16.27 o 
   4   5   8      206.80      196.01     12.85 o 
   5   5   8      302.25      277.32     14.41 o 
  -5   6   8      718.47      711.01     24.12 o 
  -4   6   8      200.30      208.95     13.02 o 
  -3   6   8      809.10      799.92     21.85 o 
  -2   6   8     1050.52     1037.43     23.52 o 
  -1   6   8     1348.64     1384.20     28.51 o 
   0   6   8     8042.87     8401.94     97.62 o 
   1   6   8     1374.13     1393.73     25.74 o 
   2   6   8     1043.45      992.43     26.09 o 
   3   6   8      797.03      757.87     20.56 o 
   4   6   8      200.95      182.20     12.45 o 
   5   6   8      710.06      701.60     28.31 o 
   6   6   8      147.76      131.90     12.61 o 
  -6   7   8      302.26      320.12     20.19 o 
  -5   7   8       89.38       84.76     12.85 o 
  -4   7   8      636.19      596.11     20.68 o 
  -3   7   8       90.66      101.61     10.02 o 
  -2   7   8      145.77      111.89      9.98 o 
  -1   7   8      362.73      370.60     14.73 o 
   0   7   8        1.52       -3.39      6.81 o 
   1   7   8      366.26      371.29     13.55 o 
   2   7   8      149.85      151.35      9.82 o 
   3   7   8       89.88       91.03      9.92 o 
   4   7   8      647.08      581.85     20.62 o 
   5   7   8       86.63       98.88     11.61 o 
   6   7   8      304.16      301.00     19.46 o 
   7   7   8      170.26      182.41     16.93 o 
  -7   8   8       86.48       73.92     14.03 o 
  -6   8   8      173.73      182.62     17.12 o 
  -5   8   8       81.37      110.13     15.10 o 
  -4   8   8      590.52      574.38     46.19 o 
  -3   8   8      276.76      259.11     23.56 o 
  -2   8   8      134.41      124.65     12.28 o 
  -1   8   8      546.07      529.58     18.87 o 
   0   8   8     1655.66     1756.65     31.44 o 
   1   8   8      554.87      505.22     17.65 o 
   2   8   8      136.10      115.88     13.38 o 
   3   8   8      282.59      299.50     17.25 o 
   4   8   8      586.35      539.11     21.43 o 
   5   8   8       84.13       88.65     11.66 o 
   6   8   8      171.37      159.27     15.89 o 
   7   8   8       88.19      107.69     14.85 o 
   8   8   8      118.01       86.02     15.06 o 
  -8   9   8       12.68       -2.00     11.97 o 
  -7   9   8       33.87       36.09     12.48 o 
  -6   9   8       97.13       61.39     14.38 o 
  -5   9   8        7.99        8.77     10.84 o 
  -4   9   8       66.12       85.46     13.97 o 
  -3   9   8       47.89       54.20     15.05 o 
  -2   9   8      269.90      210.34     17.53 o 
  -1   9   8       80.11       88.38     12.95 o 
   0   9   8       42.52       26.30      9.30 o 
   1   9   8       77.04       92.69     11.97 o 
   2   9   8      271.29      253.00     20.91 o 
   3   9   8       48.92       59.64     11.88 o 
   4   9   8       61.59      101.18     14.57 o 
   5   9   8        8.16        6.69      9.55 o 
   6   9   8       93.89       74.93     13.59 o 
   7   9   8       33.60       34.29     12.81 o 
   8   9   8       12.30       16.63     12.76 o 
  -7  10   8       58.84       59.87     16.13 o 
  -6  10   8       12.49        2.85     12.52 o 
  -5  10   8       21.77       23.75     12.84 o 
  -4  10   8       49.93       27.33     12.70 o 
  -3  10   8       47.59       40.92     12.44 o 
  -2  10   8      219.17      277.80     24.09 o 
  -1  10   8       57.61       39.58     15.66 o 
   0  10   8      114.82      124.06     18.33 o 
   1  10   8       58.67       52.48     13.00 o 
   2  10   8      223.63      246.90     20.78 o 
   3  10   8       47.70       50.35     14.65 o 
   4  10   8       50.62       36.59     12.72 o 
   5  10   8       20.78       25.01     15.17 o 
   6  10   8       12.47        6.13     14.07 o 
   7  10   8       58.93       51.37     18.60 o 
  -5  11   8       12.90        3.23     13.94 o 
  -4  11   8       63.98       75.32     19.78 o 
  -3  11   8       39.97       24.29     14.51 o 
  -2  11   8       25.99       12.96     16.19 o 
  -1  11   8       95.46      100.29     20.88 o 
   0  11   8      304.54      288.41     26.49 o 
   1  11   8       93.80      149.97     26.59 o 
   2  11   8       27.10       43.06     13.66 o 
   3  11   8       39.47       62.79     16.60 o 
   4  11   8       64.66       35.24     15.25 o 
   5  11   8       12.86       16.75     15.36 o 
  -2  12   8       79.98       49.47     21.27 o 
  -1  12   8        2.61       18.61     18.60 o 
   0  12   8      113.81      121.18     25.21 o 
   1  12   8        2.90        0.04     14.16 o 
   2  12   8       80.48       69.08     22.76 o 
   0   1   9     1579.50     1742.97     20.46 o 
   1   1   9     3761.36     3845.76     42.30 o 
  -1   2   9     3952.17     3728.79     41.11 o 
   0   2   9        3.32       13.74      3.98 o 
   1   2   9     3905.11     3706.72     38.98 o 
   2   2   9     1294.21     1335.20     18.62 o 
  -2   3   9      138.67      131.23      5.94 o 
  -1   3   9     2714.00     2635.52     41.05 o 
   0   3   9     2678.52     2533.33     35.83 o 
   1   3   9     2649.05     2538.15     32.03 o 
   2   3   9      141.82      116.62      7.05 o 
   3   3   9      201.23      189.88      6.68 o 
  -3   4   9     1162.24     1225.80     18.59 o 
  -2   4   9      200.61      193.34     11.13 o 
  -1   4   9     1514.21     1664.09     28.47 o 
   0   4   9     1099.88     1165.41     20.39 o 
   1   4   9     1475.55     1617.44     25.81 o 
   2   4   9      197.75      203.61      9.46 o 
   3   4   9     1162.70     1209.77     22.62 o 
   4   4   9       49.17       44.52      5.02 o 
  -4   5   9      190.81      191.56     12.71 o 
  -3   5   9        4.12        8.41      4.50 o 
  -2   5   9     1045.63      984.18     21.82 o 
  -1   5   9      297.08      308.44     12.82 o 
   0   5   9     6619.56     6562.29     77.42 o 
   1   5   9      302.15      334.86     12.14 o 
   2   5   9     1054.99     1021.52     21.62 o 
   3   5   9        3.22        9.88      5.17 o 
   4   5   9      206.95      221.28     17.91 o 
   5   5   9       88.37       75.88      9.89 o 
  -5   6   9       54.59       61.36      9.56 o 
  -4   6   9      385.25      395.11     18.31 o 
  -3   6   9      162.64      169.97     12.49 o 
  -2   6   9      198.83      193.83     11.61 o 
  -1   6   9      934.32      874.23     22.06 o 
   0   6   9      271.49      274.12     11.58 o 
   1   6   9      946.43      913.76     27.98 o 
   2   6   9      192.73      193.15     10.56 o 
   3   6   9      172.33      149.87     11.96 o 
   4   6   9      381.84      410.75     17.03 o 
   5   6   9       55.56       62.44      9.45 o 
   6   6   9      609.92      617.73     22.29 o 
  -6   7   9      191.14      198.19     19.43 o 
  -5   7   9      461.58      504.33     22.96 o 
  -4   7   9      694.99      684.20     24.45 o 
  -3   7   9      225.32      271.93     15.38 o 
  -2   7   9      387.06      380.88     19.49 o 
  -1   7   9      926.01      904.32     23.83 o 
   0   7   9        2.07       -7.09      7.15 o 
   1   7   9      910.24      892.95     24.32 o 
   2   7   9      383.92      388.93     17.16 o 
   3   7   9      234.56      241.88     14.07 o 
   4   7   9      682.58      667.81     22.06 o 
   5   7   9      462.12      476.30     20.07 o 
   6   7   9      186.42      191.12     16.22 o 
   7   7   9       87.09       94.96     13.47 o 
  -7   8   9      136.11       91.80     17.41 o 
  -6   8   9       39.35       56.76     11.86 o 
  -5   8   9       80.83       64.46     12.79 o 
  -4   8   9        4.40       32.00     10.69 o 
  -3   8   9       10.38        5.99     12.86 o 
  -2   8   9      428.78      391.24     19.08 o 
  -1   8   9       69.10       68.44      9.20 o 
   0   8   9      225.61      251.10     12.41 o 
   1   8   9       69.00       72.86      9.06 o 
   2   8   9      411.81      414.07     19.01 o 
   3   8   9        9.99       10.65      8.12 o 
   4   8   9        4.71        5.46      7.93 o 
   5   8   9       82.03       78.66     11.34 o 
   6   8   9       41.31       55.20     11.85 o 
   7   8   9      138.66      139.10     16.27 o 
   8   8   9      108.03      152.80     18.13 o 
  -8   9   9        6.79       11.37     12.67 o 
  -7   9   9       23.08        9.45     11.56 o 
  -6   9   9       34.36       20.73     12.60 o 
  -5   9   9      235.24      223.50     20.66 o 
  -4   9   9       10.26        2.09      9.71 o 
  -3   9   9      250.64      260.65     21.89 o 
  -2   9   9       11.43        5.58      8.31 o 
  -1   9   9      109.67      138.15     13.34 o 
   0   9   9        0.00        3.02      7.51 o 
   1   9   9      101.50      110.28     17.36 o 
   2   9   9       10.22        5.76      9.42 o 
   3   9   9      250.55      253.10     19.67 o 
   4   9   9       10.42       -5.42      8.92 o 
   5   9   9      235.83      227.98     18.40 o 
   6   9   9       34.66       47.31     16.35 o 
   7   9   9       23.99       33.05     12.79 o 
   8   9   9        6.52       10.72     12.30 o 
  -6  10   9       14.32       11.47     13.50 o 
  -5  10   9       64.92       41.24     16.14 o 
  -4  10   9       19.71       26.98     12.24 o 
  -3  10   9      104.67      119.07     15.79 o 
  -2  10   9        0.07        5.39      9.91 o 
  -1  10   9       65.22       49.00     14.65 o 
   0  10   9        7.96       -7.76     10.79 o 
   1  10   9       66.78       37.94     12.65 o 
   2  10   9        0.15        4.29     10.06 o 
   3  10   9      101.77      143.86     17.03 o 
   4  10   9       19.57       18.84     11.90 o 
   5  10   9       67.17       34.25     17.17 o 
   6  10   9       14.30        6.93     14.29 o 
  -5  11   9       14.96       10.57     15.11 o 
  -4  11   9       82.96       86.03     19.42 o 
  -3  11   9        8.01       -9.86     16.62 o 
  -2  11   9       32.54       43.05     18.88 o 
  -1  11   9        4.20       10.19     13.43 o 
   0  11   9        7.89       23.76     14.51 o 
   1  11   9        4.09      -14.74     12.86 o 
   2  11   9       31.27       23.60     12.27 o 
   3  11   9        7.89       17.08     19.81 o 
   4  11   9       82.72       95.90     18.96 o 
   5  11   9       15.21       40.87     16.49 o 
  -2  12   9       28.03       33.20     20.12 o 
  -1  12   9        9.90       16.02     19.75 o 
   0  12   9       11.13        4.86     15.46 o 
   1  12   9       10.43      -14.42     14.50 o 
   2  12   9       26.75       36.78     16.59 o 
   0   1  10       43.92       48.09      3.48 o 
   1   1  10     2335.87     2469.84     27.96 o 
  -1   2  10     1306.27     1197.47     17.55 o 
   0   2  10     3166.76     3115.19     36.25 o 
   1   2  10     1317.62     1178.70     16.55 o 
   2   2  10     8535.67     8471.14     81.16 o 
  -2   3  10     1858.44     1689.32     22.39 o 
  -1   3  10      461.53      430.18     11.93 o 
   0   3  10     1235.97     1178.11     19.75 o 
   1   3  10      461.72      429.99     10.73 o 
   2   3  10     1893.54     1663.99     30.57 o 
   3   3  10       18.29       23.26      3.57 o 
  -3   4  10     1167.17     1197.15     18.51 o 
  -2   4  10     3845.90     3965.14     50.66 o 
  -1   4  10      288.51      313.87     14.60 o 
   0   4  10     5461.40     5445.00     69.51 o 
   1   4  10      309.49      292.15     10.53 o 
   2   4  10     3872.02     3808.13     50.02 o 
   3   4  10     1111.13     1106.92     21.97 o 
   4   4  10     1041.74     1086.15     26.92 o 
  -4   5  10      586.33      611.10     20.58 o 
  -3   5  10     1226.94     1261.86     22.19 o 
  -2   5  10      178.79      192.74     10.66 o 
  -1   5  10      585.78      553.35     16.35 o 
   0   5  10      493.41      540.51     14.52 o 
   1   5  10      567.31      501.04     14.10 o 
   2   5  10      176.91      161.62      8.90 o 
   3   5  10     1251.29     1275.35     24.63 o 
   4   5  10      603.43      659.24     20.60 o 
   5   5  10      222.43      248.52     16.01 o 
  -5   6  10      765.51      792.40     23.67 o 
  -4   6  10       18.49       21.81      7.92 o 
  -3   6  10     1144.36     1108.86     34.29 o 
  -2   6  10      116.18      109.36      9.65 o 
  -1   6  10     1529.13     1382.23     29.10 o 
   0   6  10        0.11        0.42      4.76 o 
   1   6  10     1537.20     1419.92     26.24 o 
   2   6  10      114.11      116.56      9.14 o 
   3   6  10     1147.22     1111.67     23.83 o 
   4   6  10       16.81       16.23      7.44 o 
   5   6  10      763.03      765.91     29.60 o 
   6   6  10       11.41        3.26      8.19 o 
  -6   7  10      157.75      132.55     14.46 o 
  -5   7  10      641.96      707.47     30.61 o 
  -4   7  10      571.88      641.75     24.10 o 
  -3   7  10      119.95      138.08     18.31 o 
  -2   7  10      123.10      121.26     12.85 o 
  -1   7  10       43.92       41.12      8.24 o 
   0   7  10       36.87       30.38      7.66 o 
   1   7  10       41.68       40.34      8.37 o 
   2   7  10      120.98      132.47     10.23 o 
   3   7  10      120.73      108.83     10.72 o 
   4   7  10      568.84      605.75     21.36 o 
   5   7  10      640.69      640.81     22.93 o 
   6   7  10      161.04      158.08     14.96 o 
   7   7  10       80.43       82.00     13.32 o 
  -7   8  10        6.36        3.68     10.08 o 
  -6   8  10       28.83       37.17     11.36 o 
  -5   8  10       47.33       68.76     13.08 o 
  -4   8  10      132.90      144.24     17.30 o 
  -3   8  10      637.60      656.08     27.83 o 
  -2   8  10       11.53       10.94      7.86 o 
  -1   8  10      280.99      233.21     13.99 o 
   0   8  10     1035.46     1020.86     36.52 o 
   1   8  10      275.35      250.95     13.72 o 
   2   8  10       10.79       23.38      8.35 o 
   3   8  10      635.85      681.55     27.52 o 
   4   8  10      137.93      162.57     14.13 o 
   5   8  10       43.68       37.03      9.87 o 
   6   8  10       30.70       33.54     12.80 o 
   7   8  10        7.00       -4.24      9.64 o 
   8   8  10        5.48        2.28     10.94 o 
  -8   9  10       23.34       49.14     15.13 o 
  -7   9  10        5.78       19.00     11.90 o 
  -6   9  10       13.14       38.89     13.49 o 
  -5   9  10      139.54      151.55     17.77 o 
  -4   9  10       43.53       41.48     17.80 o 
  -3   9  10       10.77        0.54      8.93 o 
  -2   9  10      176.85      196.51     15.67 o 
  -1   9  10      211.07      245.41     16.83 o 
   0   9  10     1200.21     1253.22     35.88 o 
   1   9  10      217.40      247.38     17.42 o 
   2   9  10      177.54      184.56     17.32 o 
   3   9  10        9.86       21.46     10.56 o 
   4   9  10       44.53       35.13     12.63 o 
   5   9  10      138.88      107.38     19.64 o 
   6   9  10       12.29       16.54     10.98 o 
   7   9  10        5.61       11.80     11.58 o 
   8   9  10       23.50        7.44     13.04 o 
  -6  10  10        6.44       12.18     12.30 o 
  -5  10  10       52.21       42.39     14.22 o 
  -4  10  10       36.86       35.02     12.77 o 
  -3  10  10       83.24       84.01     14.24 o 
  -2  10  10      194.10      196.75     18.89 o 
  -1  10  10      163.53      166.12     19.99 o 
   0  10  10      183.79      228.34     22.67 o 
   1  10  10      166.15      151.78     17.45 o 
   2  10  10      194.88      195.97     18.03 o 
   3  10  10       85.62       78.01     17.56 o 
   4  10  10       36.29       16.92     11.88 o 
   5  10  10       51.53       61.50     17.16 o 
   6  10  10        5.71       -5.74     13.71 o 
  -5  11  10       14.64       13.55     13.10 o 
  -4  11  10       48.31       41.55     16.19 o 
  -3  11  10       99.04      104.67     19.02 o 
  -2  11  10       21.80       43.65     19.30 o 
  -1  11  10       31.51       48.64     16.17 o 
   0  11  10      188.75      204.85     23.86 o 
   1  11  10       30.74       29.56     15.44 o 
   2  11  10       22.43       15.88     12.16 o 
   3  11  10       99.82      122.74     19.05 o 
   4  11  10       48.31       49.45     15.96 o 
   5  11  10       14.89        1.32     15.08 o 
  -1  12  10        1.22       -0.34     18.57 o 
   0  12  10        8.86       -5.75     13.82 o 
   1  12  10        1.38        1.84     15.16 o 
   0   1  11      393.71      341.44      7.43 o 
   1   1  11      620.34      619.34     11.37 o 
  -1   2  11      694.19      690.40     12.89 o 
   0   2  11       39.80       35.87      3.83 o 
   1   2  11      732.79      740.11     15.76 o 
   2   2  11       10.86        9.57      3.36 o 
  -2   3  11     4468.52     4529.91     45.24 o 
  -1   3  11      641.22      646.67     12.59 o 
   0   3  11     7948.16     8258.80     91.76 o 
   1   3  11      641.87      647.45     15.12 o 
   2   3  11     4513.41     4530.20     51.62 o 
   3   3  11     5634.28     5593.71     58.03 o 
  -3   4  11       19.20       11.88      3.83 o 
  -2   4  11     1188.97     1221.52     27.67 o 
  -1   4  11     6126.86     6189.44     72.19 o 
   0   4  11     1327.55     1434.74     23.87 o 
   1   4  11     6160.71     6243.75     73.18 o 
   2   4  11     1216.05     1285.95     28.26 o 
   3   4  11       21.23       12.28      5.05 o 
   4   4  11     1115.36     1107.50     22.53 o 
  -4   5  11      570.80      630.17     26.27 o 
  -3   5  11     1233.21     1205.88     29.92 o 
  -2   5  11     2009.16     1966.75     34.38 o 
  -1   5  11       62.29       49.74      6.87 o 
   0   5  11      727.63      704.03     16.39 o 
   1   5  11       66.43       66.66      6.80 o 
   2   5  11     2023.23     1976.60     30.10 o 
   3   5  11     1241.84     1219.87     24.25 o 
   4   5  11      576.08      612.86     20.50 o 
   5   5  11      904.95      998.37     26.51 o 
  -5   6  11      417.04      440.91     29.53 o 
  -4   6  11       31.56       16.37      7.65 o 
  -3   6  11       81.55       65.77      8.92 o 
  -2   6  11      161.11      160.74     10.95 o 
  -1   6  11      528.23      525.67     25.05 o 
   0   6  11     1949.96     2066.44     37.80 o 
   1   6  11      516.47      536.19     22.05 o 
   2   6  11      164.91      171.73     10.40 o 
   3   6  11       88.24       90.82     11.97 o 
   4   6  11       27.77       17.71      7.64 o 
   5   6  11      415.21      378.22     26.87 o 
   6   6  11        1.56        8.84      7.96 o 
  -6   7  11       23.64       13.05      9.02 o 
  -5   7  11      184.85      184.33     17.91 o 
  -4   7  11       39.66       53.15     10.54 o 
  -3   7  11      203.04      196.99     16.32 o 
  -2   7  11       59.39       65.20     10.15 o 
  -1   7  11      595.17      547.54     19.60 o 
   0   7  11      495.48      458.92     18.42 o 
   1   7  11      594.48      569.51     18.86 o 
   2   7  11       64.44       76.82      8.62 o 
   3   7  11      200.69      204.83     14.35 o 
   4   7  11       42.99       67.61      9.76 o 
   5   7  11      185.79      167.72     17.70 o 
   6   7  11       23.66       29.58      9.23 o 
   7   7  11        6.41       -1.14      8.68 o 
  -7   8  11       42.94       46.55     12.34 o 
  -6   8  11       34.75       34.73     11.01 o 
  -5   8  11       72.91       69.17     17.79 o 
  -4   8  11       98.25       93.88     13.79 o 
  -3   8  11      102.45       94.68     22.89 o 
  -2   8  11      274.17      250.74     16.35 o 
  -1   8  11      298.82      315.08     19.34 o 
   0   8  11     2689.57     2593.93     48.70 o 
   1   8  11      310.80      275.36     14.34 o 
   2   8  11      283.51      281.19     18.38 o 
   3   8  11      104.84      102.25     15.19 o 
   4   8  11       99.58       71.11     10.53 o 
   5   8  11       73.63       80.81     11.42 o 
   6   8  11       33.46       17.95     10.56 o 
   7   8  11       42.87       50.57     13.12 o 
   8   8  11       12.92       22.14     12.59 o 
  -8   9  11       62.02       65.28     16.61 o 
  -7   9  11       17.26       24.25     13.31 o 
  -6   9  11      178.12      122.33     18.22 o 
  -5   9  11      104.21       70.99     15.83 o 
  -4   9  11       29.23       24.53     11.54 o 
  -3   9  11       13.67       11.39      9.66 o 
  -2   9  11      137.69      130.29     19.48 o 
  -1   9  11      262.78      308.54     18.44 o 
   0   9  11       11.08       23.53      8.45 o 
   1   9  11      257.96      237.47     17.30 o 
   2   9  11      133.37      143.61     15.44 o 
   3   9  11       12.53       13.03      9.95 o 
   4   9  11       29.61       25.50     15.03 o 
   5   9  11      102.10       84.84     13.76 o 
   6   9  11      180.57      175.01     17.31 o 
   7   9  11       16.85       15.78     12.83 o 
   8   9  11       62.78       85.00     18.71 o 
  -6  10  11       85.36       48.29     27.04 o 
  -5  10  11       55.42       60.94     15.24 o 
  -4  10  11       28.56       49.57     13.56 o 
  -3  10  11        2.88       -0.22     10.15 o 
  -2  10  11       90.12       82.30     14.40 o 
  -1  10  11       18.91       46.40     16.11 o 
   0  10  11       40.54       49.82     23.46 o 
   1  10  11       19.56       29.96     11.95 o 
   2  10  11       85.95      112.47     16.46 o 
   3  10  11        3.25       -1.39     10.23 o 
   4  10  11       28.62       58.47     13.50 o 
   5  10  11       54.70       67.58     17.28 o 
   6  10  11       86.48       59.12     19.15 o 
  -5  11  11        5.65        6.42     12.74 o 
  -4  11  11       26.63       15.41     12.43 o 
  -3  11  11       24.57       33.54     15.37 o 
  -2  11  11       62.90       56.88     23.37 o 
  -1  11  11      119.17      123.19     24.33 o 
   0  11  11       72.44       76.64     18.30 o 
   1  11  11      118.63      116.09     19.75 o 
   2  11  11       61.47       82.16     15.77 o 
   3  11  11       24.20       13.71     14.43 o 
   4  11  11       26.58       40.11     15.65 o 
   5  11  11        5.11       -2.08     16.36 o 
  -1  12  11       32.62       37.86     20.47 o 
   0  12  11       20.28       30.17     16.00 o 
   1  12  11       31.71       24.18     23.54 o 
   0   0  12      808.94      840.85     20.61 o 
   0   1  12     3973.59     3904.45     41.32 o 
   1   1  12      512.10      562.19     10.87 o 
  -1   2  12     1981.96     1901.11     25.43 o 
   0   2  12      149.96      150.46      6.38 o 
   1   2  12     1944.28     1906.01     23.81 o 
   2   2  12       89.08      116.86      5.64 o 
  -2   3  12     1073.68     1059.82     15.45 o 
  -1   3  12      408.90      482.66     11.02 o 
   0   3  12        6.24        5.19      3.81 o 
   1   3  12      404.74      475.23     11.50 o 
   2   3  12     1070.14     1036.50     18.50 o 
   3   3  12      302.82      316.69      9.06 o 
  -3   4  12      679.43      702.43     13.97 o 
  -2   4  12      626.55      677.71     14.90 o 
  -1   4  12       48.50       51.03      5.38 o 
   0   4  12      907.88      814.90     18.20 o 
   1   4  12       55.72       59.28      6.18 o 
   2   4  12      638.60      678.15     16.18 o 
   3   4  12      681.81      676.20     16.90 o 
   4   4  12        5.70        6.52      4.58 o 
  -4   5  12      287.11      313.40     16.45 o 
  -3   5  12      438.54      455.48     13.42 o 
  -2   5  12       88.47       77.16      8.07 o 
  -1   5  12      826.91      811.57     16.82 o 
   0   5  12      345.09      312.77     11.60 o 
   1   5  12      844.22      841.58     20.89 o 
   2   5  12       82.18       73.43      7.57 o 
   3   5  12      424.06      444.26     22.72 o 
   4   5  12      290.37      321.45     15.80 o 
   5   5  12       94.67      116.21     11.97 o 
  -5   6  12      152.23      169.81     13.92 o 
  -4   6  12       13.88       17.35      7.78 o 
  -3   6  12      212.24      217.50     13.59 o 
  -2   6  12       12.26        4.93      6.62 o 
  -1   6  12      166.50      152.43     11.39 o 
   0   6  12      611.99      701.15     20.80 o 
   1   6  12      155.66      163.81     13.47 o 
   2   6  12        9.77        5.22      5.76 o 
   3   6  12      204.82      172.74     11.16 o 
   4   6  12       13.48        9.81      7.49 o 
   5   6  12      150.64      164.82     13.77 o 
   6   6  12       25.30       28.80      8.69 o 
  -6   7  12      199.78      178.17     21.06 o 
  -5   7  12      489.91      527.73     31.06 o 
  -4   7  12      132.87      122.27     16.65 o 
  -3   7  12      424.92      405.33     21.97 o 
  -2   7  12       73.85       59.09     16.64 o 
  -1   7  12       81.25       87.79     10.12 o 
   0   7  12      549.51      569.12     20.28 o 
   1   7  12       82.54       93.36      9.78 o 
   2   7  12       76.73       75.22      8.80 o 
   3   7  12      418.48      428.82     19.05 o 
   4   7  12      134.96      160.46     17.26 o 
   5   7  12      493.04      483.49     20.52 o 
   6   7  12      193.88      223.56     16.18 o 
   7   7  12      120.31      101.48     13.91 o 
  -7   8  12       16.39       15.21     11.66 o 
  -6   8  12      145.97      188.86     27.98 o 
  -5   8  12      136.33      141.19     19.54 o 
  -4   8  12      120.23      114.54     15.35 o 
  -3   8  12      107.22       77.97     11.63 o 
  -2   8  12      416.40      504.90     24.04 o 
  -1   8  12      248.14      273.15     21.52 o 
   0   8  12      396.58      418.08     18.00 o 
   1   8  12      251.60      250.11     14.83 o 
   2   8  12      430.68      475.13     22.65 o 
   3   8  12      105.85       91.39     13.29 o 
   4   8  12      119.82      147.70     13.32 o 
   5   8  12      139.38      125.19     12.93 o 
   6   8  12      146.15      170.62     16.58 o 
   7   8  12       16.87       27.15     12.72 o 
   8   8  12      133.08      101.94     17.56 o 
  -7   9  12       73.61       59.82     15.50 o 
  -6   9  12       66.14       67.94     15.64 o 
  -5   9  12      147.24      164.37     32.41 o 
  -4   9  12      159.22      134.82     21.20 o 
  -3   9  12       40.02       23.02     15.86 o 
  -2   9  12      345.24      312.51     21.49 o 
  -1   9  12       15.10       12.41      8.62 o 
   0   9  12      278.11      290.70     17.84 o 
   1   9  12       15.15       31.48      9.62 o 
   2   9  12      340.05      322.42     21.32 o 
   3   9  12       39.94       30.17     10.83 o 
   4   9  12      156.93      124.63     16.66 o 
   5   9  12      145.88      131.80     17.27 o 
   6   9  12       65.66       90.26     15.84 o 
   7   9  12       72.48       86.75     16.12 o 
  -6  10  12        5.90        0.15     12.53 o 
  -5  10  12       57.49       43.13     13.92 o 
  -4  10  12       14.59        5.20     11.55 o 
  -3  10  12        7.45       18.35     11.40 o 
  -2  10  12      103.02      113.78     17.94 o 
  -1  10  12      404.71      504.19     30.52 o 
   0  10  12      104.62      114.14     18.59 o 
   1  10  12      399.40      399.95     25.72 o 
   2  10  12      104.26      100.95     14.09 o 
   3  10  12        7.06        6.97     10.74 o 
   4  10  12       13.87       15.14     11.50 o 
   5  10  12       57.92       49.59     17.76 o 
   6  10  12        5.72       23.14     16.30 o 
  -4  11  12       41.70       29.46     14.25 o 
  -3  11  12        7.73        3.21     13.47 o 
  -2  11  12       71.77       71.37     23.43 o 
  -1  11  12        4.86       -1.70     16.15 o 
   0  11  12       57.93       84.45     31.45 o 
   1  11  12        4.77       -8.46     12.79 o 
   2  11  12       71.77       41.97     14.30 o 
   3  11  12        7.12       19.55     12.84 o 
   4  11  12       42.09       -3.01     15.06 o 
   0  12  12      139.62      123.89     24.02 o 
   0   1  13    19920.37    19180.95    174.63 o 
   1   1  13     3814.85     3622.10     39.69 o 
  -1   2  13     9454.67     9169.66     94.09 o 
   0   2  13     3700.78     3892.37     44.67 o 
   1   2  13     9452.19     9172.83     88.15 o 
   2   2  13     1120.76     1091.95     16.53 o 
  -2   3  13      171.93      214.42      7.70 o 
  -1   3  13      771.01      829.27     15.27 o 
   0   3  13     2647.43     2428.85     34.27 o 
   1   3  13      788.73      816.15     21.09 o 
   2   3  13      156.92      203.25      8.51 o 
   3   3  13      603.19      624.59     12.60 o 
  -3   4  13      356.62      365.08     11.49 o 
  -2   4  13     2248.95     2158.08     30.86 o 
  -1   4  13     3484.55     3721.93     48.28 o 
   0   4  13       93.88       60.58      6.15 o 
   1   4  13     3507.75     3798.90     49.13 o 
   2   4  13     2236.46     2145.30     33.25 o 
   3   4  13      355.93      375.44     13.28 o 
   4   4  13      577.74      569.07     14.97 o 
  -4   5  13      131.18      144.89     12.25 o 
  -3   5  13      123.91      124.97      8.87 o 
  -2   5  13      745.32      707.58     19.24 o 
  -1   5  13       15.08        7.75      6.68 o 
   0   5  13       24.85       15.56      5.21 o 
   1   5  13       15.45       14.48      5.18 o 
   2   5  13      736.97      704.81     20.47 o 
   3   5  13      121.28      118.30     13.28 o 
   4   5  13      129.99      132.20     15.52 o 
   5   5  13      118.15      106.73     11.81 o 
  -5   6  13      249.46      275.69     19.72 o 
  -4   6  13      819.84      765.40     24.19 o 
  -3   6  13      328.73      331.31     19.37 o 
  -2   6  13       16.94       13.89      8.07 o 
  -1   6  13      816.44      796.47     21.83 o 
   0   6  13      535.51      605.02     19.76 o 
   1   6  13      801.60      765.02     18.68 o 
   2   6  13       17.35       13.91      6.02 o 
   3   6  13      325.38      346.03     14.61 o 
   4   6  13      802.91      720.97     27.25 o 
   5   6  13      248.79      248.41     16.43 o 
   6   6  13       15.09       11.48      8.51 o 
  -6   7  13      344.62      367.30     21.79 o 
  -5   7  13        0.49        5.49      8.53 o 
  -4   7  13        9.34        7.71      9.12 o 
  -3   7  13      171.61      154.73     15.14 o 
  -2   7  13      635.28      650.44     24.74 o 
  -1   7  13      448.74      457.85     18.92 o 
   0   7  13       10.65        3.47      8.15 o 
   1   7  13      453.56      484.50     17.98 o 
   2   7  13      630.72      658.75     21.52 o 
   3   7  13      175.84      169.98     14.82 o 
   4   7  13       10.05       18.73      8.54 o 
   5   7  13        0.18        9.42      8.00 o 
   6   7  13      343.27      375.07     26.33 o 
   7   7  13       60.98       74.36     14.34 o 
  -7   8  13       29.64       40.25     13.24 o 
  -6   8  13       13.11       11.61     10.81 o 
  -5   8  13       87.52       80.75     27.10 o 
  -4   8  13       46.68       49.11     15.66 o 
  -3   8  13      580.62      589.77     26.84 o 
  -2   8  13      365.90      376.49     21.49 o 
  -1   8  13      426.74      480.99     33.17 o 
   0   8  13       30.41       34.44      8.79 o 
   1   8  13      417.48      408.69     18.08 o 
   2   8  13      368.54      394.16     24.50 o 
   3   8  13      574.57      533.07     27.54 o 
   4   8  13       47.09       31.14      9.23 o 
   5   8  13       86.89       76.75     11.54 o 
   6   8  13       12.83        0.04     10.62 o 
   7   8  13       30.46       25.35     12.15 o 
   8   8  13        0.56       13.71     12.47 o 
  -7   9  13       20.02        8.32     12.81 o 
  -6   9  13       31.56       31.95     21.19 o 
  -5   9  13        7.70        9.39     11.68 o 
  -4   9  13       34.35       42.58     12.42 o 
  -3   9  13      160.72      169.87     25.40 o 
  -2   9  13      227.69      199.72     18.08 o 
  -1   9  13      373.64      384.37     20.33 o 
   0   9  13       37.67       17.09      8.71 o 
   1   9  13      378.20      373.48     21.15 o 
   2   9  13      228.97      228.61     23.59 o 
   3   9  13      160.53      167.65     17.08 o 
   4   9  13       33.53       30.34     11.74 o 
   5   9  13        8.11       -6.60     11.42 o 
   6   9  13       31.81       42.83     15.34 o 
   7   9  13       19.78       35.78     13.96 o 
  -6  10  13       10.91       -5.77     12.38 o 
  -5  10  13       23.68       20.75     12.10 o 
  -4  10  13        0.20        3.72     10.72 o 
  -3  10  13       51.19       29.09     12.45 o 
  -2  10  13       83.22       63.10     13.60 o 
  -1  10  13      175.63      164.09     17.52 o 
   0  10  13       53.95       91.13     25.61 o 
   1  10  13      172.80      155.11     17.84 o 
   2  10  13       82.66       76.21     13.02 o 
   3  10  13       49.70       40.16     12.72 o 
   4  10  13        0.25       13.80     11.75 o 
   5  10  13       23.77       25.82     20.30 o 
   6  10  13       11.71       24.02     16.99 o 
  -4  11  13        6.24       18.53     13.52 o 
  -3  11  13      106.54       88.39     19.28 o 
  -2  11  13       25.36        9.25     16.39 o 
  -1  11  13        0.86       17.15     16.40 o 
   0  11  13       42.89       15.50     14.79 o 
   1  11  13        0.76       28.65     14.60 o 
   2  11  13       25.28       37.45     13.76 o 
   3  11  13      104.70      133.48     26.67 o 
   4  11  13        6.19       16.19     14.68 o 
   0   1  14     8080.52     8007.71     78.38 o 
   1   1  14     3567.42     3629.74     37.72 o 
  -1   2  14     2488.23     2462.27     32.02 o 
   0   2  14      103.74      109.13      6.32 o 
   1   2  14     2481.36     2534.38     30.01 o 
   2   2  14       99.45       63.85      4.73 o 
  -2   3  14     1488.34     1481.06     21.55 o 
  -1   3  14      751.53      708.07     14.91 o 
   0   3  14     1440.89     1331.08     23.01 o 
   1   3  14      757.19      733.00     13.91 o 
   2   3  14     1449.64     1491.21     23.22 o 
   3   3  14      517.11      419.72     10.65 o 
  -3   4  14     1036.35     1051.14     21.33 o 
  -2   4  14     1863.31     1905.46     25.73 o 
  -1   4  14     1031.19     1016.83     20.68 o 
   0   4  14     3233.05     3440.90     46.33 o 
   1   4  14     1037.20     1029.30     20.34 o 
   2   4  14     1808.80     1839.64     30.45 o 
   3   4  14     1044.00     1043.03     36.11 o 
   4   4  14     1635.88     1548.53     31.32 o 
  -4   5  14      820.10      795.55     23.39 o 
  -3   5  14      159.12      173.43     10.31 o 
  -2   5  14     1560.42     1660.72     32.01 o 
  -1   5  14     2024.22     2011.82     35.87 o 
   0   5  14      419.32      446.25     17.44 o 
   1   5  14     1991.05     2016.22     35.32 o 
   2   5  14     1583.85     1679.42     27.79 o 
   3   5  14      171.00      169.24     10.69 o 
   4   5  14      817.02      813.82     23.56 o 
   5   5  14       70.24       57.96      9.70 o 
  -5   6  14      182.66      228.63     16.26 o 
  -4   6  14      538.09      553.32     21.80 o 
  -3   6  14      703.27      669.92     25.80 o 
  -2   6  14       23.49       13.55      9.33 o 
  -1   6  14       28.68       23.24      7.05 o 
   0   6  14       67.13       56.67      8.68 o 
   1   6  14       25.27       15.18      5.60 o 
   2   6  14       21.67       22.46      6.52 o 
   3   6  14      708.81      706.62     21.26 o 
   4   6  14      539.95      531.90     20.87 o 
   5   6  14      185.30      217.25     15.68 o 
   6   6  14        0.70        5.30      9.16 o 
  -6   7  14      297.59      272.04     21.74 o 
  -5   7  14      421.23      494.05     22.77 o 
  -4   7  14       18.33       35.22     10.89 o 
  -3   7  14      415.21      407.56     37.13 o 
  -2   7  14      193.81      201.34     16.19 o 
  -1   7  14       42.60       26.11     10.90 o 
   0   7  14      686.34      696.96     22.57 o 
   1   7  14       43.69       45.40      8.30 o 
   2   7  14      187.17      205.33     14.38 o 
   3   7  14      420.97      419.72     25.25 o 
   4   7  14       16.32       28.13     14.30 o 
   5   7  14      421.28      448.14     21.70 o 
   6   7  14      297.74      194.15     19.30 o 
   7   7  14       20.01        9.64     10.79 o 
  -7   8  14       44.75       41.07     13.82 o 
  -6   8  14      103.09      121.89     16.42 o 
  -5   8  14       98.03       90.45     16.26 o 
  -4   8  14      216.18      227.95     29.64 o 
  -3   8  14      142.94      135.80     15.70 o 
  -2   8  14      255.16      237.99     19.53 o 
  -1   8  14      161.78      187.95     16.64 o 
   0   8  14     1459.90     1574.07     33.47 o 
   1   8  14      164.96      182.08     13.67 o 
   2   8  14      247.10      270.69     18.82 o 
   3   8  14      146.24      156.60     20.70 o 
   4   8  14      215.94      209.20     16.99 o 
   5   8  14       94.82      106.73     13.73 o 
   6   8  14      100.17       80.71     17.63 o 
   7   8  14       43.78       31.32     12.71 o 
   8   8  14        2.78      -11.26     11.86 o 
  -7   9  14        0.48        2.04     16.51 o 
  -6   9  14       10.29       -5.82     11.47 o 
  -5   9  14       44.20       27.18     12.67 o 
  -4   9  14       75.33       68.81     13.88 o 
  -3   9  14        9.95       19.53     10.79 o 
  -2   9  14        3.97       12.74      9.90 o 
  -1   9  14       48.69       29.56     11.34 o 
   0   9  14       98.51      136.89     14.12 o 
   1   9  14       51.47       37.67      9.53 o 
   2   9  14        3.70       -3.22      8.49 o 
   3   9  14       10.86        7.13      9.74 o 
   4   9  14       77.54       77.39     14.28 o 
   5   9  14       42.24       28.19     14.07 o 
   6   9  14       10.03       14.44     14.12 o 
   7   9  14        0.61       10.20     12.37 o 
  -6  10  14       12.54       10.13     13.22 o 
  -5  10  14       21.74       16.91     13.13 o 
  -4  10  14       47.02       71.31     22.31 o 
  -3  10  14       11.16       11.48     20.99 o 
  -2  10  14       17.51       20.96     11.54 o 
  -1  10  14       96.42       95.70     18.43 o 
   0  10  14      126.98      150.76     23.57 o 
   1  10  14      102.87      122.78     19.64 o 
   2  10  14       18.66       11.21     10.11 o 
   3  10  14       12.09        3.70     10.57 o 
   4  10  14       47.55       32.22     14.53 o 
   5  10  14       21.15       -4.53     15.25 o 
   6  10  14       11.88        6.44     16.71 o 
  -4  11  14       13.47       22.41     13.97 o 
  -3  11  14       71.22       64.33     15.12 o 
  -2  11  14       34.06       45.28     19.81 o 
  -1  11  14      147.55      116.06     24.24 o 
   0  11  14      104.79      148.13     26.88 o 
   1  11  14      148.59      148.54     22.06 o 
   2  11  14       35.16       61.52     15.07 o 
   3  11  14       71.56       44.01     17.08 o 
   4  11  14       13.68       23.86     15.23 o 
   0   1  15      820.49      898.93     15.26 o 
   1   1  15     6514.84     6453.79     61.80 o 
  -1   2  15     6797.41     6813.33     73.81 o 
   0   2  15     2079.68     2104.08     36.26 o 
   1   2  15     6753.11     6915.16     65.22 o 
   2   2  15     9177.90     9035.77     88.18 o 
  -2   3  15     1017.88      993.09     17.08 o 
  -1   3  15     3210.02     3047.81     38.28 o 
   0   3  15      137.39      137.68      8.17 o 
   1   3  15     3168.76     3003.80     34.33 o 
   2   3  15      991.24     1021.64     18.47 o 
   3   3  15        5.62        7.56      3.87 o 
  -3   4  15      378.18      377.38     11.34 o 
  -2   4  15     2442.60     2500.38     31.96 o 
  -1   4  15      844.32      821.64     17.69 o 
   0   4  15     4272.79     4407.24     56.59 o 
   1   4  15      847.69      870.41     18.50 o 
   2   4  15     2404.76     2485.82     37.33 o 
   3   4  15      360.51      375.60     12.51 o 
   4   4  15      367.21      344.19     12.52 o 
  -4   5  15      157.13      199.10     13.96 o 
  -3   5  15       33.52       37.33      8.82 o 
  -2   5  15      179.33      223.86     12.36 o 
  -1   5  15      379.19      388.52     15.49 o 
   0   5  15      921.60      951.00     20.62 o 
   1   5  15      363.75      388.16     13.05 o 
   2   5  15      181.90      237.49     13.29 o 
   3   5  15       38.94       39.92      7.05 o 
   4   5  15      168.63      165.99     12.95 o 
   5   5  15     2436.78     2490.69     46.71 o 
  -5   6  15      457.97      459.93     21.27 o 
  -4   6  15       59.22       63.94     17.27 o 
  -3   6  15       17.71        6.09      8.14 o 
  -2   6  15       36.17       38.77      7.86 o 
  -1   6  15      323.74      315.18     17.04 o 
   0   6  15     2144.96     2040.79     44.49 o 
   1   6  15      333.93      369.89     13.64 o 
   2   6  15       40.76       27.39      6.77 o 
   3   6  15       15.83       19.86      6.78 o 
   4   6  15       65.79       70.33     13.67 o 
   5   6  15      466.68      444.62     20.47 o 
   6   6  15       10.94       15.12      9.31 o 
  -6   7  15      396.27      417.21     22.97 o 
  -5   7  15      552.38      512.02     26.23 o 
  -4   7  15      264.36      272.32     19.96 o 
  -3   7  15      162.01      117.48     14.21 o 
  -2   7  15        5.47       -6.04      7.82 o 
  -1   7  15      100.82      112.74     11.09 o 
   0   7  15       42.24       28.61     12.70 o 
   1   7  15      103.17      118.54     10.83 o 
   2   7  15        5.81        8.28      7.20 o 
   3   7  15      153.22      117.69     12.97 o 
   4   7  15      267.83      248.70     16.63 o 
   5   7  15      553.97      540.28     26.35 o 
   6   7  15      397.95      451.70     36.44 o 
   7   7  15       60.08       41.50     13.08 o 
  -7   8  15       13.82       22.47     11.96 o 
  -6   8  15       19.76       19.05     11.53 o 
  -5   8  15      125.26       90.38     14.80 o 
  -4   8  15        2.95       12.31      9.93 o 
  -3   8  15      297.96      299.60     21.27 o 
  -2   8  15      331.66      408.12     26.59 o 
  -1   8  15      603.11      600.77     26.19 o 
   0   8  15      207.20      211.33     14.51 o 
   1   8  15      612.25      606.71     21.61 o 
   2   8  15      324.40      365.05     21.13 o 
   3   8  15      303.67      296.86     22.59 o 
   4   8  15        2.74       -7.17     10.21 o 
   5   8  15      125.99      127.88     14.70 o 
   6   8  15       20.35       32.31     11.06 o 
   7   8  15       12.91       23.93     12.79 o 
   8   8  15       33.43       47.95     14.75 o 
  -7   9  15       20.50       33.90     14.16 o 
  -6   9  15        8.77       17.95     12.53 o 
  -5   9  15       83.10       60.37     14.63 o 
  -4   9  15      114.08      137.91     16.97 o 
  -3   9  15        6.79        7.75     10.71 o 
  -2   9  15      215.37      226.20     22.50 o 
  -1   9  15      147.75      121.01     15.40 o 
   0   9  15      464.38      417.11     21.76 o 
   1   9  15      148.88      167.40     19.73 o 
   2   9  15      215.29      254.23     18.60 o 
   3   9  15        6.14        6.13      9.94 o 
   4   9  15      114.92      146.05     19.58 o 
   5   9  15       82.45       63.05     15.55 o 
   6   9  15        8.67       12.51     21.91 o 
   7   9  15       21.18       35.35     13.76 o 
  -6  10  15       21.81       19.42     13.72 o 
  -5  10  15       22.14       28.71     19.01 o 
  -4  10  15        1.03       -1.47     10.91 o 
  -3  10  15       30.95       49.04     13.64 o 
  -2  10  15       16.77        9.74     10.86 o 
  -1  10  15       14.00      -15.67     11.38 o 
   0  10  15        8.49       -8.41     12.67 o 
   1  10  15       15.01        8.40     10.92 o 
   2  10  15       17.06       12.30     10.14 o 
   3  10  15       31.45       30.31     13.61 o 
   4  10  15        1.30       10.23     13.37 o 
   5  10  15       23.62       22.69     19.54 o 
   6  10  15       22.66       24.15     17.89 o 
  -4  11  15       38.30       62.89     16.25 o 
  -3  11  15       15.23       15.14     15.68 o 
  -2  11  15       82.10       89.85     22.07 o 
  -1  11  15       67.08       90.57     26.50 o 
   0  11  15       28.19       53.46     16.99 o 
   1  11  15       65.95       79.93     18.63 o 
   2  11  15       82.57       70.24     18.03 o 
   3  11  15       15.94        5.91     14.21 o 
   4  11  15       37.28       37.05     16.12 o 
   0   0  16     3360.09     2971.99     56.72 o 
   0   1  16     7625.74     8217.89     81.39 o 
   1   1  16    11306.99    11246.06    101.90 o 
  -1   2  16     9259.48     9679.01    100.85 o 
   0   2  16       16.88        4.17      3.53 o 
   1   2  16     9255.42     9758.49     90.23 o 
   2   2  16     4467.55     4195.68     50.07 o 
  -2   3  16      306.20      325.96     10.13 o 
  -1   3  16      695.01      663.09     17.48 o 
   0   3  16     2337.47     2389.68     35.41 o 
   1   3  16      691.29      645.18     13.67 o 
   2   3  16      307.40      308.40     11.27 o 
   3   3  16      505.45      481.20     11.84 o 
  -3   4  16     1751.94     1661.30     25.11 o 
  -2   4  16      327.28      339.03     10.48 o 
  -1   4  16      371.22      378.47     12.46 o 
   0   4  16     2294.11     2291.17     35.11 o 
   1   4  16      370.19      393.96     12.31 o 
   2   4  16      326.45      338.77     16.04 o 
   3   4  16     1768.00     1735.90     27.65 o 
   4   4  16      361.91      384.60     13.43 o 
  -4   5  16      401.22      430.71     18.69 o 
  -3   5  16      549.80      575.17     17.70 o 
  -2   5  16       87.48       56.38      7.45 o 
  -1   5  16      200.72      189.43     12.01 o 
   0   5  16      271.27      293.17     12.31 o 
   1   5  16      205.27      199.77     10.25 o 
   2   5  16       94.60       79.08      7.75 o 
   3   5  16      537.88      575.44     17.60 o 
   4   5  16      409.33      458.96     30.93 o 
   5   5  16       41.25       46.79      9.56 o 
  -5   6  16      237.61      256.31     19.15 o 
  -4   6  16       42.13       53.76     10.96 o 
  -3   6  16     1271.11     1241.34     34.63 o 
  -2   6  16      465.44      456.38     17.93 o 
  -1   6  16     1647.90     1666.30     34.29 o 
   0   6  16      114.84      137.95     18.39 o 
   1   6  16     1629.52     1666.88     32.88 o 
   2   6  16      481.93      497.65     16.84 o 
   3   6  16     1288.29     1183.28     33.89 o 
   4   6  16       40.71       40.83      9.12 o 
   5   6  16      242.89      276.58     19.78 o 
   6   6  16       35.66       44.34     11.76 o 
  -6   7  16       53.18       34.51     11.52 o 
  -5   7  16      150.05      184.60     17.99 o 
  -4   7  16       35.77       30.29     10.97 o 
  -3   7  16       15.87        3.94     11.74 o 
  -2   7  16      371.14      356.53     21.38 o 
  -1   7  16      590.29      596.16     21.70 o 
   0   7  16       23.05       18.27      7.86 o 
   1   7  16      597.16      625.52     27.04 o 
   2   7  16      364.71      365.62     17.67 o 
   3   7  16       17.44       16.11      8.52 o 
   4   7  16       39.81       40.10     10.92 o 
   5   7  16      155.49      170.69     18.48 o 
   6   7  16       51.48       68.32     13.75 o 
   7   7  16        0.49      -10.96      9.91 o 
  -7   8  16      231.09      204.09     21.08 o 
  -6   8  16        6.76       -2.41     10.20 o 
  -5   8  16      318.30      314.57     26.45 o 
  -4   8  16      365.95      440.73     26.87 o 
  -3   8  16      204.08      164.67     16.99 o 
  -2   8  16      271.86      228.50     21.45 o 
  -1   8  16      257.04      277.75     19.66 o 
   0   8  16      254.45      282.04     16.19 o 
   1   8  16      250.80      250.51     15.57 o 
   2   8  16      276.70      258.79     18.58 o 
   3   8  16      195.29      193.95     23.10 o 
   4   8  16      371.12      415.90     38.48 o 
   5   8  16      309.83      285.38     20.15 o 
   6   8  16        6.90       16.42     10.29 o 
   7   8  16      229.70      202.02     20.47 o 
   8   8  16       25.23       16.01     13.18 o 
  -7   9  16       25.71       30.24     14.28 o 
  -6   9  16       76.99       90.52     16.97 o 
  -5   9  16       75.31       57.12     14.77 o 
  -4   9  16       53.43       54.78     13.45 o 
  -3   9  16       52.72       49.76     14.76 o 
  -2   9  16       83.93       49.20     19.38 o 
  -1   9  16       49.32       31.09     11.24 o 
   0   9  16       35.21       25.41      9.68 o 
   1   9  16       47.35       46.16     11.74 o 
   2   9  16       87.39       67.79     12.04 o 
   3   9  16       51.47       49.67     14.61 o 
   4   9  16       56.86       38.10     14.51 o 
   5   9  16       74.17       97.99     21.98 o 
   6   9  16       77.69       73.99     17.68 o 
   7   9  16       25.82       10.47     17.45 o 
  -6  10  16       11.25        2.95     12.84 o 
  -5  10  16        7.27       14.55     12.92 o 
  -4  10  16       22.34       15.92     12.54 o 
  -3  10  16        6.69       30.23     12.66 o 
  -2  10  16       58.55       41.78     12.67 o 
  -1  10  16        3.60        5.86     12.40 o 
   0  10  16       60.45       40.67     14.71 o 
   1  10  16        3.17       -9.77     10.30 o 
   2  10  16       58.23       65.76     14.09 o 
   3  10  16        6.38       -5.26     10.99 o 
   4  10  16       22.40       26.40     14.78 o 
   5  10  16        6.75       -2.04     13.49 o 
   6  10  16       10.80       11.35     17.71 o 
  -3  11  16        0.76       -3.80     11.81 o 
  -2  11  16        7.69       23.89     18.47 o 
  -1  11  16       17.04       35.59     19.52 o 
   0  11  16        3.21       29.96     15.80 o 
   1  11  16       16.55       16.91     16.92 o 
   2  11  16        8.23       18.45     14.86 o 
   3  11  16        0.93        9.82     13.97 o 
   0   1  17     3469.29     3723.96     42.43 o 
   1   1  17     1106.20     1008.53     16.26 o 
  -1   2  17     2396.56     2432.63     30.92 o 
   0   2  17     4681.42     5043.20     54.75 o 
   1   2  17     2371.62     2349.18     29.77 o 
   2   2  17      558.60      581.97     14.99 o 
  -2   3  17     1021.17     1012.84     17.92 o 
  -1   3  17       31.05       25.91      7.12 o 
   0   3  17        5.76        8.60      4.48 o 
   1   3  17       41.16       43.04      4.58 o 
   2   3  17     1003.83      966.67     19.69 o 
   3   3  17      835.79      784.11     15.26 o 
  -3   4  17      473.86      471.71     14.12 o 
  -2   4  17      693.31      688.86     16.53 o 
  -1   4  17      764.10      740.20     19.37 o 
   0   4  17      723.77      680.70     17.04 o 
   1   4  17      757.85      724.58     16.42 o 
   2   4  17      680.76      657.96     21.75 o 
   3   4  17      468.38      479.53     14.20 o 
   4   4  17      210.34      180.72     10.33 o 
  -4   5  17      848.86      860.42     28.69 o 
  -3   5  17       24.93       60.62      8.03 o 
  -2   5  17      232.99      189.51     11.48 o 
  -1   5  17      441.30      483.73     17.57 o 
   0   5  17       22.53       22.49      6.00 o 
   1   5  17      439.38      460.27     14.41 o 
   2   5  17      237.02      223.25     12.07 o 
   3   5  17       23.76       42.61      7.41 o 
   4   5  17      838.12      819.36     24.07 o 
   5   5  17       56.16       29.36     10.06 o 
  -5   6  17      222.99      207.90     17.80 o 
  -4   6  17      630.25      592.77     39.44 o 
  -3   6  17       39.49       22.14      9.65 o 
  -2   6  17      814.67      866.30     23.86 o 
  -1   6  17       53.02       77.58      9.67 o 
   0   6  17        7.51       -8.22      6.05 o 
   1   6  17       57.40       52.62      8.06 o 
   2   6  17      830.90      839.98     29.62 o 
   3   6  17       45.06       67.74      8.67 o 
   4   6  17      633.48      631.24     26.45 o 
   5   6  17      211.57      213.72     17.77 o 
   6   6  17      542.14      487.00     26.05 o 
  -6   7  17       25.47       21.45     11.18 o 
  -5   7  17      277.91      273.66     21.10 o 
  -4   7  17       43.36       36.34     11.45 o 
  -3   7  17      156.46      191.43     17.37 o 
  -2   7  17      535.11      504.36     23.26 o 
  -1   7  17      194.18      188.50     14.46 o 
   0   7  17       33.84       34.16      8.96 o 
   1   7  17      199.18      206.27     13.55 o 
   2   7  17      533.09      517.70     20.49 o 
   3   7  17      155.42      133.48     21.21 o 
   4   7  17       46.20       64.37     12.25 o 
   5   7  17      276.93      264.98     20.70 o 
   6   7  17       25.18       10.02     10.50 o 
   7   7  17      187.60      169.30     18.88 o 
  -7   8  17       27.32       36.22     13.59 o 
  -6   8  17       92.37       95.30     19.90 o 
  -5   8  17       52.60       49.36     15.24 o 
  -4   8  17       87.31       66.33     13.58 o 
  -3   8  17       15.19       11.82     10.16 o 
  -2   8  17      295.52      329.82     29.40 o 
  -1   8  17       71.73       67.93     11.87 o 
   0   8  17      386.89      377.82     20.97 o 
   1   8  17       72.19       90.50     11.00 o 
   2   8  17      296.58      286.56     20.24 o 
   3   8  17       15.06        5.78     13.44 o 
   4   8  17       85.68       56.28     17.12 o 
   5   8  17       52.34       43.89     14.91 o 
   6   8  17       94.88       65.69     12.94 o 
   7   8  17       26.80       37.85     13.38 o 
   8   8  17       61.25       86.99     16.81 o 
  -7   9  17        2.63        6.09     12.95 o 
  -6   9  17        4.78        5.81     11.52 o 
  -5   9  17      120.80      132.93     18.87 o 
  -4   9  17      110.05      141.31     28.43 o 
  -3   9  17      259.21      277.41     25.41 o 
  -2   9  17       46.31       32.96     12.88 o 
  -1   9  17        4.08        1.59      9.59 o 
   0   9  17        8.65        7.11      9.11 o 
   1   9  17        3.74       -9.69      8.73 o 
   2   9  17       44.29       31.86     11.61 o 
   3   9  17      257.74      290.45     28.72 o 
   4   9  17      107.13      101.82     17.61 o 
   5   9  17      119.92      123.07     18.95 o 
   6   9  17        5.03       20.77     15.08 o 
   7   9  17        2.62        0.60     14.26 o 
  -5  10  17       32.62       14.93     13.23 o 
  -4  10  17       19.83       20.09     12.96 o 
  -3  10  17       64.92       70.54     14.94 o 
  -2  10  17       19.46       11.49     10.85 o 
  -1  10  17       98.33      111.91     18.93 o 
   0  10  17       35.64       47.65     13.48 o 
   1  10  17       97.87      119.76     27.87 o 
   2  10  17       19.24        2.16     11.67 o 
   3  10  17       63.61       52.19     14.50 o 
   4  10  17       19.24       25.79     14.87 o 
   5  10  17       34.61       54.02     18.22 o 
  -3  11  17       21.29       25.23     15.56 o 
  -2  11  17        4.54       -0.19     16.26 o 
  -1  11  17       48.38       52.00     21.55 o 
   0  11  17       30.74       54.50     19.24 o 
   1  11  17       48.65       20.41     25.97 o 
   2  11  17        3.75        3.11     14.66 o 
   3  11  17       21.47       16.34     15.46 o 
   0   1  18     2233.30     2419.99     31.00 o 
   1   1  18      885.42      885.83     14.97 o 
  -1   2  18     2946.08     3017.70     37.17 o 
   0   2  18      506.18      485.22     12.26 o 
   1   2  18     2884.79     3029.12     35.25 o 
   2   2  18      342.45      311.82     14.73 o 
  -2   3  18     1514.46     1487.05     23.44 o 
  -1   3  18     2391.10     2463.36     34.19 o 
   0   3  18      783.05      786.88     16.93 o 
   1   3  18     2367.63     2399.25     29.69 o 
   2   3  18     1568.65     1533.98     24.42 o 
   3   3  18        5.84       14.51      4.25 o 
  -3   4  18      980.57     1017.10     20.70 o 
  -2   4  18     2380.75     2298.40     34.64 o 
  -1   4  18     2737.23     2696.59     52.27 o 
   0   4  18      778.35      785.69     25.95 o 
   1   4  18     2772.51     2806.52     38.22 o 
   2   4  18     2366.68     2360.42     36.60 o 
   3   4  18     1019.13     1018.72     20.66 o 
   4   4  18      259.69      240.68     14.58 o 
  -4   5  18       78.51       80.42     12.12 o 
  -3   5  18      233.54      252.43     13.37 o 
  -2   5  18      876.50      873.60     21.73 o 
  -1   5  18     1632.35     1637.83     37.07 o 
   0   5  18      462.26      497.60     16.07 o 
   1   5  18     1660.06     1615.31     27.75 o 
   2   5  18      884.13      890.02     19.90 o 
   3   5  18      233.58      282.77     15.26 o 
   4   5  18       78.91       56.71      9.43 o 
   5   5  18      417.59      429.67     26.09 o 
  -5   6  18      133.69      135.67     15.38 o 
  -4   6  18      583.51      574.81     26.41 o 
  -3   6  18       34.79       34.53      9.71 o 
  -2   6  18      734.76      746.53     23.34 o 
  -1   6  18      123.76      125.52     11.27 o 
   0   6  18      348.93      348.00     18.55 o 
   1   6  18      123.33      149.89     11.39 o 
   2   6  18      733.77      723.77     20.07 o 
   3   6  18       34.67       26.25      8.11 o 
   4   6  18      584.86      626.28     34.15 o 
   5   6  18      134.40      114.59     14.44 o 
   6   6  18        2.31        0.54      9.29 o 
  -6   7  18        2.27       -9.07     10.55 o 
  -5   7  18      163.88      138.17     16.65 o 
  -4   7  18      189.64      174.98     17.45 o 
  -3   7  18      358.80      344.90     32.28 o 
  -2   7  18       55.66       14.99     10.76 o 
  -1   7  18       44.86       48.14      9.84 o 
   0   7  18      111.01      102.58     11.57 o 
   1   7  18       47.29       64.72      9.25 o 
   2   7  18       54.68       61.37     10.22 o 
   3   7  18      354.04      328.34     27.59 o 
   4   7  18      192.27      206.92     20.21 o 
   5   7  18      162.59      173.26     17.79 o 
   6   7  18        1.82        0.73      9.96 o 
   7   7  18       15.15        4.22     12.50 o 
  -7   8  18       19.85       19.64     12.95 o 
  -6   8  18       20.18       14.86     13.24 o 
  -5   8  18      412.37      413.90     30.32 o 
  -4   8  18       25.06       20.94     11.20 o 
  -3   8  18      160.43      174.45     17.91 o 
  -2   8  18        7.15       14.42     11.68 o 
  -1   8  18      173.35      156.26     16.07 o 
   0   8  18        1.29       -5.86      7.38 o 
   1   8  18      177.58      172.90     13.74 o 
   2   8  18        7.54        6.78      9.49 o 
   3   8  18      168.37      126.59     20.40 o 
   4   8  18       25.18        3.78     12.52 o 
   5   8  18      419.65      417.38     29.98 o 
   6   8  18       20.09       10.17     10.32 o 
   7   8  18       19.70        1.14     11.25 o 
   8   8  18        3.49        7.43     12.44 o 
  -7   9  18       13.93       16.62     16.73 o 
  -6   9  18       51.01       34.79     13.62 o 
  -5   9  18      108.02      133.98     17.74 o 
  -4   9  18       79.57       60.54     15.80 o 
  -3   9  18      264.06      263.31     24.61 o 
  -2   9  18       69.77       98.07     22.37 o 
  -1   9  18       25.70       25.20     18.22 o 
   0   9  18        0.01        8.13      9.40 o 
   1   9  18       25.67       15.82     10.68 o 
   2   9  18       72.61       48.09     22.05 o 
   3   9  18      265.40      271.41     28.86 o 
   4   9  18       79.33       69.48     19.49 o 
   5   9  18      105.11      100.35     19.90 o 
   6   9  18       50.66       30.84     15.63 o 
   7   9  18       13.34       42.92     17.59 o 
  -5  10  18       12.02       10.81     12.31 o 
  -4  10  18        4.48       16.71     13.30 o 
  -3  10  18       27.94       40.02     19.51 o 
  -2  10  18        4.81        5.63     13.10 o 
  -1  10  18       10.48       26.35     12.38 o 
   0  10  18      147.54      172.31     21.33 o 
   1  10  18       10.53        1.94     15.67 o 
   2  10  18        5.93      -10.76     10.53 o 
   3  10  18       27.04       43.57     14.22 o 
   4  10  18        4.60      -17.79     12.25 o 
   5  10  18       11.95       22.15     15.21 o 
  -3  11  18       58.69       72.82     16.07 o 
  -2  11  18       64.04       82.84     19.01 o 
  -1  11  18       83.26       73.31     28.71 o 
   0  11  18       11.04       40.41     25.77 o 
   1  11  18       82.90       60.93     28.98 o 
   2  11  18       65.10       30.55     19.22 o 
   3  11  18       59.82       47.61     17.72 o 
   0   1  19      420.77      377.35     10.98 o 
   1   1  19      684.34      736.37     15.61 o 
  -1   2  19     1260.46     1264.84     30.22 o 
   0   2  19       63.98       62.66      5.90 o 
   1   2  19     1244.09     1228.09     19.44 o 
   2   2  19        0.31        7.81      4.19 o 
  -2   3  19      284.38      270.04     10.37 o 
  -1   3  19     1494.48     1401.23     24.03 o 
   0   3  19      204.68      165.84      9.10 o 
   1   3  19     1475.00     1414.50     20.84 o 
   2   3  19      278.34      279.66     10.23 o 
   3   3  19      869.63      828.57     18.19 o 
  -3   4  19      874.78      870.04     20.38 o 
  -2   4  19     1027.17     1013.32     25.73 o 
  -1   4  19      337.69      318.65     12.59 o 
   0   4  19      943.11     1069.42     31.82 o 
   1   4  19      354.50      337.41     12.02 o 
   2   4  19     1010.61     1023.10     20.34 o 
   3   4  19      875.59      851.69     21.86 o 
   4   4  19       80.84      106.37     10.02 o 
  -4   5  19      548.86      542.94     24.65 o 
  -3   5  19       37.59       14.62      6.75 o 
  -2   5  19      397.06      351.20     15.08 o 
  -1   5  19      299.48      299.48     15.30 o 
   0   5  19      718.13      744.48     24.10 o 
   1   5  19      306.02      328.14     14.47 o 
   2   5  19      377.61      339.48     15.05 o 
   3   5  19       34.53       34.67      8.64 o 
   4   5  19      553.93      592.83     21.54 o 
   5   5  19       62.20       51.88     11.51 o 
  -5   6  19       79.95       99.38     13.92 o 
  -4   6  19      336.00      351.96     23.38 o 
  -3   6  19     1950.07     1852.36     44.76 o 
  -2   6  19      384.48      352.38     18.46 o 
  -1   6  19      341.67      326.80     17.37 o 
   0   6  19       27.18       24.58      7.64 o 
   1   6  19      336.94      297.24     14.80 o 
   2   6  19      380.56      381.29     17.57 o 
   3   6  19     1915.55     1819.95     47.71 o 
   4   6  19      338.27      400.65     29.43 o 
   5   6  19       75.05       67.24     14.60 o 
   6   6  19      206.92      207.49     19.20 o 
  -6   7  19       28.12       33.97     12.53 o 
  -5   7  19      124.48      106.67     15.55 o 
  -4   7  19      273.84      283.46     21.37 o 
  -3   7  19       44.52       33.45     11.17 o 
  -2   7  19      233.11      273.79     22.44 o 
  -1   7  19        7.89        2.93      8.37 o 
   0   7  19       36.16       43.75      9.43 o 
   1   7  19        9.87       18.34      8.43 o 
   2   7  19      235.64      242.74     16.40 o 
   3   7  19       42.85       35.32     14.17 o 
   4   7  19      270.55      260.41     34.62 o 
   5   7  19      127.70      125.45     15.70 o 
   6   7  19       27.99       26.82     12.21 o 
   7   7  19       42.29       31.06     12.80 o 
  -7   8  19        1.97       -4.44     11.32 o 
  -6   8  19       65.57       64.99     16.63 o 
  -5   8  19       14.33       12.51     11.02 o 
  -4   8  19       77.65       73.58     14.05 o 
  -3   8  19      400.44      367.56     24.43 o 
  -2   8  19      389.18      435.41     28.07 o 
  -1   8  19      404.35      433.53     23.80 o 
   0   8  19      226.59      196.53     14.38 o 
   1   8  19      395.81      394.95     20.71 o 
   2   8  19      392.86      376.15     30.14 o 
   3   8  19      395.20      404.07     31.51 o 
   4   8  19       79.31       80.70     18.42 o 
   5   8  19       14.37       25.82     15.14 o 
   6   8  19       66.78       72.96     15.01 o 
   7   8  19        1.81        4.67     11.96 o 
   8   8  19       46.47       41.68     14.81 o 
  -6   9  19        3.15       16.06     12.16 o 
  -5   9  19       32.15       42.29     16.10 o 
  -4   9  19      106.95      137.00     22.64 o 
  -3   9  19      275.65      256.80     23.88 o 
  -2   9  19      158.08      140.53     19.45 o 
  -1   9  19       24.47       29.54     13.93 o 
   0   9  19      185.54      189.64     18.40 o 
   1   9  19       26.77       34.86     11.99 o 
   2   9  19      156.24      201.96     19.36 o 
   3   9  19      277.93      243.95     23.97 o 
   4   9  19      106.06       94.88     20.39 o 
   5   9  19       32.22       36.09     14.83 o 
   6   9  19        2.83       -0.45     13.44 o 
  -5  10  19       19.48       35.23     13.67 o 
  -4  10  19        3.85        5.94     12.71 o 
  -3  10  19       17.09       24.53     16.31 o 
  -2  10  19       31.00       26.52     14.98 o 
  -1  10  19       13.03       16.06     18.70 o 
   0  10  19       81.57       66.40     16.12 o 
   1  10  19       12.98       20.42     17.33 o 
   2  10  19       30.39       41.54     14.92 o 
   3  10  19       17.56       31.70     13.14 o 
   4  10  19        3.14        1.62     13.47 o 
   5  10  19       19.45       40.77     16.15 o 
  -2  11  19       64.97       43.15     16.78 o 
  -1  11  19       16.34       58.64     26.58 o 
   0  11  19        1.16        9.86     22.25 o 
   1  11  19       16.91       11.73     17.07 o 
   2  11  19       65.98       64.74     18.71 o 
   0   0  20     5379.68     5383.83    103.82 o 
   0   1  20     4029.54     3938.35     45.77 o 
   1   1  20     2225.65     2229.59     31.07 o 
  -1   2  20      828.41      846.01     14.78 o 
   0   2  20       20.50       18.97      4.49 o 
   1   2  20      858.20      849.74     19.66 o 
   2   2  20      380.74      371.86     12.58 o 
  -2   3  20      604.62      586.62     14.60 o 
  -1   3  20      428.34      438.71     13.64 o 
   0   3  20       56.19       38.57      5.44 o 
   1   3  20      432.41      440.61     11.25 o 
   2   3  20      607.92      621.38     18.89 o 
   3   3  20      279.01      277.10     13.47 o 
  -3   4  20      202.87      227.09     12.87 o 
  -2   4  20      390.20      425.92     14.58 o 
  -1   4  20     1212.62     1214.78     22.90 o 
   0   4  20      483.56      426.53     14.86 o 
   1   4  20     1196.18     1231.26     25.52 o 
   2   4  20      382.18      361.99     20.15 o 
   3   4  20      206.93      207.73     13.88 o 
   4   4  20      177.53      215.36     12.88 o 
  -4   5  20      548.90      585.70     25.59 o 
  -3   5  20      200.30      199.04     14.30 o 
  -2   5  20      916.27      891.42     28.95 o 
  -1   5  20      382.29      354.45     16.51 o 
   0   5  20     1717.53     1622.23     34.06 o 
   1   5  20      380.37      353.96     14.94 o 
   2   5  20      897.83      871.71     30.05 o 
   3   5  20      196.29      191.24     13.90 o 
   4   5  20      551.13      553.08     21.26 o 
   5   5  20       24.24       39.07     10.37 o 
  -5   6  20       42.43       26.01     10.69 o 
  -4   6  20       77.46      106.72     26.62 o 
  -3   6  20      463.17      532.69     25.47 o 
  -2   6  20      319.17      324.10     15.70 o 
  -1   6  20      203.13      265.27     15.50 o 
   0   6  20       77.99       73.09     10.02 o 
   1   6  20      205.93      213.37     14.91 o 
   2   6  20      312.08      344.53     23.29 o 
   3   6  20      470.92      495.88     31.45 o 
   4   6  20       74.60       58.16     12.20 o 
   5   6  20       40.10       35.13     11.20 o 
   6   6  20        7.46        9.53      9.80 o 
  -6   7  20       29.88       14.93     11.17 o 
  -5   7  20      181.33      184.45     18.66 o 
  -4   7  20      141.00      159.07     18.58 o 
  -3   7  20      733.15      745.68     31.15 o 
  -2   7  20      800.05      682.65     32.35 o 
  -1   7  20      407.80      397.69     19.31 o 
   0   7  20        0.24      -10.73      7.15 o 
   1   7  20      403.25      417.96     21.04 o 
   2   7  20      819.97      796.71     26.53 o 
   3   7  20      729.52      689.92     38.03 o 
   4   7  20      142.39      188.67     21.96 o 
   5   7  20      176.57      194.72     18.44 o 
   6   7  20       28.00       19.01     11.82 o 
   7   7  20        4.69        3.84     11.09 o 
  -7   8  20       19.77       40.39     13.90 o 
  -6   8  20       58.79       79.94     17.19 o 
  -5   8  20      131.51      123.63     16.41 o 
  -4   8  20       59.29       43.72     13.66 o 
  -3   8  20       94.85      100.96     15.33 o 
  -2   8  20      260.41      283.02     24.42 o 
  -1   8  20       96.82      110.07     14.98 o 
   0   8  20      847.97      843.92     27.82 o 
   1   8  20       93.68       83.85     12.24 o 
   2   8  20      262.64      254.06     25.95 o 
   3   8  20       94.53      114.76     37.21 o 
   4   8  20       54.85       26.42     15.13 o 
   5   8  20      129.33      106.25     19.20 o 
   6   8  20       57.74       63.70     18.86 o 
   7   8  20       19.48       14.14     13.30 o 
  -6   9  20        1.35       11.20     12.79 o 
  -5   9  20       24.73       29.06     15.64 o 
  -4   9  20       61.35       67.72     17.03 o 
  -3   9  20      158.52      184.21     19.53 o 
  -2   9  20       97.18       95.13     17.69 o 
  -1   9  20      136.83      134.56     19.50 o 
   0   9  20       33.89       30.61     16.82 o 
   1   9  20      139.14      104.24     15.34 o 
   2   9  20       99.38       95.23     15.06 o 
   3   9  20      163.90      180.85     21.53 o 
   4   9  20       63.40       52.27     17.93 o 
   5   9  20       25.41       36.39     23.14 o 
   6   9  20        1.34       18.87     13.01 o 
  -5  10  20       16.42       11.20     12.83 o 
  -4  10  20       62.18       61.81     15.17 o 
  -3  10  20        5.21       23.32     15.75 o 
  -2  10  20      143.46      183.82     22.82 o 
  -1  10  20       97.73       81.00     18.04 o 
   0  10  20        6.13       -5.96     12.33 o 
   1  10  20      102.01      115.01     22.85 o 
   2  10  20      142.25      125.00     19.30 o 
   3  10  20        5.78       10.95     11.72 o 
   4  10  20       61.00       49.57     15.86 o 
   5  10  20       16.29       12.22     15.46 o 
  -2  11  20       27.05       30.35     16.73 o 
  -1  11  20       13.08       11.15     22.54 o 
   0  11  20       33.83       17.65     23.41 o 
   1  11  20       13.93        2.98     16.65 o 
   2  11  20       26.46       16.94     15.51 o 
   0   1  21      114.80      142.84     11.23 o 
   1   1  21        1.13        7.01      3.54 o 
  -1   2  21      504.50      573.20     12.53 o 
   0   2  21      330.17      332.52     12.90 o 
   1   2  21      542.35      606.17     13.70 o 
   2   2  21       81.00       75.12      6.49 o 
  -2   3  21     2038.36     2066.36     30.39 o 
  -1   3  21      558.89      534.79     15.05 o 
   0   3  21       55.21       31.34      5.36 o 
   1   3  21      577.17      580.79     14.74 o 
   2   3  21     2073.61     2118.12     32.96 o 
   3   3  21      433.01      411.91     20.62 o 
  -3   4  21     1106.96     1085.82     25.22 o 
  -2   4  21     1013.48      977.24     21.38 o 
  -1   4  21       65.95       80.82      7.67 o 
   0   4  21     3779.51     3743.02     52.94 o 
   1   4  21       64.41       90.63      8.82 o 
   2   4  21     1023.04     1018.78     21.83 o 
   3   4  21     1110.88     1114.42     25.35 o 
   4   4  21      171.89      187.97     17.43 o 
  -4   5  21       27.97       20.32      8.72 o 
  -3   5  21      165.61      176.59     12.70 o 
  -2   5  21      182.85      196.36     12.57 o 
  -1   5  21       22.94        7.91      6.62 o 
   0   5  21       45.48       41.66      9.63 o 
   1   5  21       27.59       31.96      7.23 o 
   2   5  21      181.83      214.49     13.08 o 
   3   5  21      153.57      169.82     13.59 o 
   4   5  21       28.83       13.35      8.14 o 
   5   5  21      566.57      531.02     25.89 o 
  -5   6  21       98.35       98.16     14.01 o 
  -4   6  21      156.44      178.50     22.25 o 
  -3   6  21      138.09      120.52     14.70 o 
  -2   6  21      185.75      207.02     13.44 o 
  -1   6  21       61.14       77.26     12.29 o 
   0   6  21       81.73       82.29     10.62 o 
   1   6  21       65.60       64.45     10.11 o 
   2   6  21      184.11      194.29     17.84 o 
   3   6  21      140.30      169.59     13.98 o 
   4   6  21      164.61      173.33     23.54 o 
   5   6  21       96.83       60.52     12.14 o 
   6   6  21        0.46      -10.90      9.32 o 
  -6   7  21       68.02       44.11     13.16 o 
  -5   7  21       43.94       52.83     12.86 o 
  -4   7  21       65.92       44.39     12.33 o 
  -3   7  21       59.84       81.03     13.32 o 
  -2   7  21      127.28      151.44     17.02 o 
  -1   7  21      269.95      259.55     17.34 o 
   0   7  21      980.98      934.28     27.99 o 
   1   7  21      266.21      285.27     17.71 o 
   2   7  21      126.37      128.14     13.26 o 
   3   7  21       57.42       80.00     23.84 o 
   4   7  21       65.28       81.40     16.08 o 
   5   7  21       42.06       26.60     11.79 o 
   6   7  21       65.64       38.80     13.14 o 
   7   7  21        0.09       14.48     11.89 o 
  -7   8  21       22.07       42.51     16.79 o 
  -6   8  21       23.94       23.85     14.80 o 
  -5   8  21       39.10       29.83     12.49 o 
  -4   8  21      139.13      124.09     22.37 o 
  -3   8  21        2.32       -5.62     10.47 o 
  -2   8  21       85.51       94.01     20.27 o 
  -1   8  21      276.90      259.49     19.90 o 
   0   8  21      276.75      311.12     19.03 o 
   1   8  21      271.64      280.30     18.68 o 
   2   8  21       85.86       68.58     13.51 o 
   3   8  21        1.67       -4.71     11.00 o 
   4   8  21      137.42      156.67     23.79 o 
   5   8  21       38.70       47.54     14.87 o 
   6   8  21       23.60        5.04     13.78 o 
   7   8  21       21.24       11.31     17.85 o 
  -6   9  21       52.67       17.06     12.99 o 
  -5   9  21        9.45        3.64     13.18 o 
  -4   9  21       17.32       -2.54     13.44 o 
  -3   9  21       40.44       29.27     12.42 o 
  -2   9  21       17.36      -12.58      9.83 o 
  -1   9  21       67.12       36.65     17.83 o 
   0   9  21      582.37      720.74     31.70 o 
   1   9  21       65.34       58.61     13.03 o 
   2   9  21       15.19       17.18     11.23 o 
   3   9  21       40.37       25.84     13.80 o 
   4   9  21       16.69       -8.97     15.46 o 
   5   9  21       10.04       12.87     15.83 o 
   6   9  21       51.71       25.94     14.48 o 
  -4  10  21      111.92       77.74     19.05 o 
  -3  10  21       68.51       45.82     16.56 o 
  -2  10  21       69.36       73.23     17.56 o 
  -1  10  21       10.29       19.60     14.42 o 
   0  10  21       13.37       15.40     15.42 o 
   1  10  21       11.02       13.70     13.54 o 
   2  10  21       66.80       51.42     16.46 o 
   3  10  21       70.33       81.24     18.33 o 
   4  10  21      111.94      122.11     28.56 o 
  -1  11  21       28.96       25.73     23.83 o 
   0  11  21        1.14       11.36     21.78 o 
   1  11  21       28.62       31.13     29.93 o 
   0   1  22     5197.60     5150.20     57.64 o 
   1   1  22      167.35      130.31      7.11 o 
  -1   2  22     1598.87     1586.94     22.36 o 
   0   2  22      388.68      360.27     12.19 o 
   1   2  22     1617.79     1616.64     25.23 o 
   2   2  22       18.65        5.11      4.26 o 
  -2   3  22      955.05      944.33     22.23 o 
  -1   3  22      667.34      612.20     16.16 o 
   0   3  22     3470.58     3258.35     41.87 o 
   1   3  22      646.10      582.65     16.40 o 
   2   3  22      967.45      973.46     23.32 o 
   3   3  22      722.12      658.65     17.29 o 
  -3   4  22      233.49      222.02     13.49 o 
  -2   4  22      255.04      262.99     12.61 o 
  -1   4  22      131.17      131.69      9.40 o 
   0   4  22      962.92      844.96     21.01 o 
   1   4  22      127.76      121.44     10.07 o 
   2   4  22      250.14      252.28     12.50 o 
   3   4  22      241.30      247.86     16.16 o 
   4   4  22      614.58      596.98     20.97 o 
  -4   5  22        2.16        2.41      7.33 o 
  -3   5  22      776.93      788.07     23.10 o 
  -2   5  22       34.73       30.27      9.34 o 
  -1   5  22     1209.49     1167.32     39.08 o 
   0   5  22      509.48      506.09     19.82 o 
   1   5  22     1229.38     1263.04     27.34 o 
   2   5  22       31.47       19.92      7.83 o 
   3   5  22      792.50      777.31     24.44 o 
   4   5  22        2.53       10.73      8.09 o 
   5   5  22      499.88      469.57     25.11 o 
  -5   6  22       27.35       23.19     11.49 o 
  -4   6  22      893.24      893.59     45.18 o 
  -3   6  22      331.15      362.58     23.10 o 
  -2   6  22      223.41      202.97     15.51 o 
  -1   6  22       92.43       98.74     12.94 o 
   0   6  22       16.23       14.64      7.82 o 
   1   6  22       97.41      113.40     14.53 o 
   2   6  22      220.71      229.83     19.85 o 
   3   6  22      336.75      364.71     22.99 o 
   4   6  22      890.38      840.62     31.43 o 
   5   6  22       27.90       23.01     10.68 o 
   6   6  22       82.78       81.55     15.37 o 
  -6   7  22       55.53       47.47     13.70 o 
  -5   7  22       32.74       25.93     12.21 o 
  -4   7  22       28.10       22.57     10.95 o 
  -3   7  22      423.31      463.54     26.23 o 
  -2   7  22      104.15      100.14     14.38 o 
  -1   7  22      506.16      477.84     21.47 o 
   0   7  22       48.21       56.14     10.25 o 
   1   7  22      508.32      506.20     22.36 o 
   2   7  22      107.85       77.19     13.56 o 
   3   7  22      420.27      451.86     32.60 o 
   4   7  22       28.09       27.85     12.75 o 
   5   7  22       31.73       43.07     12.35 o 
   6   7  22       54.25       52.43     14.02 o 
   7   7  22       20.39       16.82     12.31 o 
  -7   8  22       15.38       19.77     15.81 o 
  -6   8  22       25.73       54.38     16.82 o 
  -5   8  22       74.03      114.80     17.01 o 
  -4   8  22       68.56       77.87     14.83 o 
  -3   8  22      192.56      208.93     29.26 o 
  -2   8  22        1.78       15.37     10.73 o 
  -1   8  22       34.64       20.82     12.06 o 
   0   8  22      102.86       90.08     13.98 o 
   1   8  22       35.77       47.97     10.85 o 
   2   8  22        2.24       12.47     10.28 o 
   3   8  22      190.93      204.73     22.30 o 
   4   8  22       66.29       73.94     26.69 o 
   5   8  22       72.24      107.44     28.64 o 
   6   8  22       25.50       15.08     14.67 o 
   7   8  22       14.89       29.74     15.42 o 
  -6   9  22       30.51       22.06     16.01 o 
  -5   9  22       52.86       73.43     17.89 o 
  -4   9  22       43.46       62.99     17.49 o 
  -3   9  22      102.44      115.48     17.01 o 
  -2   9  22       21.63        7.33     10.86 o 
  -1   9  22       71.69      105.90     18.51 o 
   0   9  22       28.01       22.75     13.63 o 
   1   9  22       71.12       68.55     15.82 o 
   2   9  22       22.66       11.69     11.55 o 
   3   9  22      100.54      131.50     20.27 o 
   4   9  22       43.69       12.31     18.54 o 
   5   9  22       52.96       14.05     16.17 o 
   6   9  22       31.81       30.21     14.67 o 
  -4  10  22        5.46       25.05     16.59 o 
  -3  10  22       24.32       12.35     13.60 o 
  -2  10  22       38.09       41.59     16.21 o 
  -1  10  22       76.33       81.88     18.24 o 
   0  10  22        5.04        4.51     21.63 o 
   1  10  22       72.14      111.96     19.79 o 
   2  10  22       39.05       49.30     36.79 o 
   3  10  22       23.65       19.60     15.30 o 
   4  10  22        5.43       20.42     15.78 o 
   0   1  23      317.97      368.13     12.00 o 
   1   1  23      214.77      206.86      8.65 o 
  -1   2  23      445.33      479.30     13.35 o 
   0   2  23     6632.38     6514.00     71.18 o 
   1   2  23      457.75      464.71     13.50 o 
   2   2  23     2528.91     2357.48     33.00 o 
  -2   3  23      705.98      682.41     16.68 o 
  -1   3  23      840.92      852.98     19.34 o 
   0   3  23        9.31       22.85      5.44 o 
   1   3  23      873.01      848.55     23.43 o 
   2   3  23      719.43      719.93     18.24 o 
   3   3  23       22.40       20.04      7.25 o 
  -3   4  23      970.46      995.57     24.63 o 
  -2   4  23     1236.08     1207.80     25.04 o 
  -1   4  23      520.67      537.13     18.23 o 
   0   4  23      777.54      825.78     21.18 o 
   1   4  23      529.84      540.86     23.44 o 
   2   4  23     1253.19     1200.55     24.77 o 
   3   4  23      984.00      952.08     24.23 o 
   4   4  23      320.53      353.67     16.65 o 
  -4   5  23      694.63      746.54     37.23 o 
  -3   5  23       58.79       55.13      8.86 o 
  -2   5  23     1101.81     1112.09     30.25 o 
  -1   5  23     1174.68     1175.04     29.29 o 
   0   5  23      175.08      166.25     15.42 o 
   1   5  23     1162.86     1181.22     31.00 o 
   2   5  23     1100.75     1073.68     27.85 o 
   3   5  23       57.92       84.21     10.78 o 
   4   5  23      685.42      764.28     39.65 o 
   5   5  23       97.66       99.82     14.33 o 
  -5   6  23      203.47      219.43     20.11 o 
  -4   6  23       56.87       51.54     12.20 o 
  -3   6  23      168.08      164.97     16.56 o 
  -2   6  23      564.49      609.15     24.00 o 
  -1   6  23      304.02      353.63     18.31 o 
   0   6  23     1710.83     1601.83     46.13 o 
   1   6  23      296.71      306.54     17.80 o 
   2   6  23      562.33      546.35     24.63 o 
   3   6  23      172.03      141.75     13.47 o 
   4   6  23       57.65       43.42     11.06 o 
   5   6  23      210.17      237.72     26.46 o 
   6   6  23        1.04       -0.72     10.22 o 
  -6   7  23        5.92       14.92     11.91 o 
  -5   7  23      205.25      214.38     20.55 o 
  -4   7  23      274.84      269.12     22.74 o 
  -3   7  23      581.64      570.36     28.38 o 
  -2   7  23      700.33      675.53     29.91 o 
  -1   7  23      165.85      204.33     15.83 o 
   0   7  23      826.94      833.14     27.15 o 
   1   7  23      167.99      206.91     16.03 o 
   2   7  23      699.28      679.84     26.00 o 
   3   7  23      592.06      561.16     31.93 o 
   4   7  23      274.37      255.13     24.60 o 
   5   7  23      209.55      233.08     29.45 o 
   6   7  23        6.65        1.29     10.73 o 
   7   7  23        2.41        2.35     11.83 o 
  -7   8  23       39.49       34.17     16.48 o 
  -6   8  23        0.13       -1.51     11.70 o 
  -5   8  23        3.41        0.92     14.63 o 
  -4   8  23       61.78       65.92     19.57 o 
  -3   8  23      110.90      101.59     24.97 o 
  -2   8  23      259.27      310.73     23.34 o 
  -1   8  23       84.96       70.63     15.11 o 
   0   8  23      189.90      213.26     17.20 o 
   1   8  23       83.00       87.64     12.63 o 
   2   8  23      258.62      345.37     23.52 o 
   3   8  23      107.88      111.06     17.41 o 
   4   8  23       61.86       59.86     22.45 o 
   5   8  23        3.33       11.78     13.77 o 
   6   8  23        0.16       -8.09     12.71 o 
   7   8  23       38.78       19.80     16.54 o 
  -6   9  23        0.32        1.44     14.51 o 
  -5   9  23       32.71       42.77     15.97 o 
  -4   9  23       64.01       54.71     14.60 o 
  -3   9  23       32.92       36.64     12.93 o 
  -2   9  23      127.38      140.81     25.17 o 
  -1   9  23       86.86       84.90     17.03 o 
   0   9  23        6.98       11.16     13.21 o 
   1   9  23       85.68       82.55     14.69 o 
   2   9  23      128.57      162.27     21.45 o 
   3   9  23       33.92       24.90     13.95 o 
   4   9  23       63.47       36.81     15.66 o 
   5   9  23       32.07       19.26     16.84 o 
   6   9  23        0.29        0.82     14.95 o 
  -4  10  23       24.33       23.27     16.86 o 
  -3  10  23       21.18       21.66     15.25 o 
  -2  10  23        8.39       10.13     12.51 o 
  -1  10  23        2.84       21.69     14.50 o 
   0  10  23        0.27       13.89     17.04 o 
   1  10  23        3.15       -3.18     13.06 o 
   2  10  23        8.08       10.60     16.28 o 
   3  10  23       19.66       12.17     15.09 o 
   4  10  23       24.32       36.44     19.13 o 
   0   0  24      814.21      885.21     40.94 o 
   0   1  24       21.32       23.77      4.97 o 
   1   1  24      587.67      540.74     15.35 o 
  -1   2  24     1606.97     1594.20     25.09 o 
   0   2  24      251.17      239.90     14.05 o 
   1   2  24     1606.90     1583.20     25.68 o 
   2   2  24       82.89       72.34      8.92 o 
  -2   3  24      236.72      247.58     11.47 o 
  -1   3  24      359.47      362.34     13.84 o 
   0   3  24      427.86      463.96     17.51 o 
   1   3  24      355.07      342.97     13.84 o 
   2   3  24      238.80      244.55     18.25 o 
   3   3  24        8.34       11.36      6.50 o 
  -3   4  24      225.17      235.46     14.23 o 
  -2   4  24      191.47      241.69     12.86 o 
  -1   4  24       13.98        6.89      6.11 o 
   0   4  24        2.81        3.82      5.93 o 
   1   4  24       15.53        8.14      6.18 o 
   2   4  24      183.95      222.91     12.44 o 
   3   4  24      225.54      242.75     14.28 o 
   4   4  24      332.78      339.38     16.77 o 
  -4   5  24      207.34      233.22     16.81 o 
  -3   5  24      153.00      166.68     16.04 o 
  -2   5  24       19.11       11.98      6.51 o 
  -1   5  24      702.85      698.99     23.38 o 
   0   5  24      303.47      327.56     22.30 o 
   1   5  24      705.58      703.87     26.52 o 
   2   5  24       20.06       19.49     11.11 o 
   3   5  24      157.98      178.32     14.46 o 
   4   5  24      203.09      176.98     15.61 o 
   5   5  24      262.17      307.52     21.38 o 
  -5   6  24      128.04      134.48     19.50 o 
  -4   6  24      421.14      426.48     25.03 o 
  -3   6  24       29.76       22.80     10.33 o 
  -2   6  24      117.28      150.44     13.87 o 
  -1   6  24      594.71      615.53     23.09 o 
   0   6  24      174.81      174.60     14.49 o 
   1   6  24      606.18      612.70     23.60 o 
   2   6  24      126.67      121.55     16.70 o 
   3   6  24       33.66       10.57      8.54 o 
   4   6  24      418.68      401.59     23.99 o 
   5   6  24      131.27      120.93     15.89 o 
   6   6  24      189.26      216.78     23.53 o 
  -6   7  24       60.19       70.93     15.42 o 
  -5   7  24       26.41       21.66     11.91 o 
  -4   7  24       95.07      100.54     19.56 o 
  -3   7  24      357.47      360.55     24.39 o 
  -2   7  24       95.22      106.88     14.88 o 
  -1   7  24       28.29       24.46      9.30 o 
   0   7  24      703.48      672.21     28.06 o 
   1   7  24       32.48       18.90     10.10 o 
   2   7  24      102.39      107.87     14.20 o 
   3   7  24      361.45      393.42     29.72 o 
   4   7  24       89.25       99.45     18.08 o 
   5   7  24       25.30       14.10     12.26 o 
   6   7  24       62.09       51.56     14.39 o 
   7   7  24        0.37       -1.83     11.22 o 
  -7   8  24        0.46       -7.66     12.99 o 
  -6   8  24       17.18       18.97     13.38 o 
  -5   8  24       76.29      107.32     16.93 o 
  -4   8  24      153.26      154.33     18.28 o 
  -3   8  24      163.33      165.95     21.25 o 
  -2   8  24       12.52       14.75     11.00 o 
  -1   8  24      355.10      401.51     41.07 o 
   0   8  24       33.23       12.89      9.08 o 
   1   8  24      355.83      368.63     22.70 o 
   2   8  24       11.25       13.60     11.57 o 
   3   8  24      160.80      148.37     19.56 o 
   4   8  24      148.37      136.35     23.39 o 
   5   8  24       78.33      104.35     19.87 o 
   6   8  24       16.79       13.00     14.82 o 
   7   8  24        0.56        5.64     15.16 o 
  -5   9  24        6.58       33.78     16.40 o 
  -4   9  24       16.87       31.56     13.18 o 
  -3   9  24       26.24       32.88     22.45 o 
  -2   9  24      186.01      223.47     21.54 o 
  -1   9  24        9.30       27.65     13.95 o 
   0   9  24        1.35       -3.50     10.36 o 
   1   9  24        8.62       17.80     11.72 o 
   2   9  24      182.40      184.75     28.48 o 
   3   9  24       26.46       40.47     18.76 o 
   4   9  24       15.76       13.06     14.25 o 
   5   9  24        6.92       -5.53     15.04 o 
  -3  10  24       30.62       47.53     17.25 o 
  -2  10  24       27.25       29.30     13.83 o 
  -1  10  24       14.02        3.99     14.92 o 
   0  10  24       18.19        2.14     16.06 o 
   1  10  24       14.50        5.25     13.11 o 
   2  10  24       26.71       24.23     25.47 o 
   3  10  24       29.79       52.37     17.62 o 
   0   1  25      368.18      382.50     14.73 o 
   1   1  25        8.33        9.68      5.18 o 
  -1   2  25      183.12      153.49      9.04 o 
   0   2  25     3483.48     3463.06     44.65 o 
   1   2  25      189.52      185.63      9.79 o 
   2   2  25     1583.77     1568.36     28.42 o 
  -2   3  25       84.52      108.58     10.83 o 
  -1   3  25       18.65       33.08      6.22 o 
   0   3  25      758.01      746.19     20.07 o 
   1   3  25       16.55       23.95      6.26 o 
   2   3  25       86.76       94.35      8.80 o 
   3   3  25      621.88      598.05     20.29 o 
  -3   4  25       79.31       79.97     11.73 o 
  -2   4  25      297.15      313.23     14.52 o 
  -1   4  25      511.67      505.94     18.30 o 
   0   4  25       30.60       22.24      6.83 o 
   1   4  25      527.41      535.21     21.15 o 
   2   4  25      307.44      293.41     13.97 o 
   3   4  25       79.01       85.02      9.94 o 
   4   4  25      140.17      137.67     17.76 o 
  -4   5  25      414.90      439.61     28.27 o 
  -3   5  25      384.18      392.05     18.31 o 
  -2   5  25      367.44      371.08     17.64 o 
  -1   5  25      483.17      449.39     19.85 o 
   0   5  25        0.19       -5.93      6.68 o 
   1   5  25      485.71      461.09     26.05 o 
   2   5  25      352.02      315.66     17.38 o 
   3   5  25      383.70      353.19     18.58 o 
   4   5  25      407.00      400.60     26.89 o 
   5   5  25       69.48       84.23     13.99 o 
  -5   6  25      154.09      150.68     18.82 o 
  -4   6  25      540.16      603.69     37.70 o 
  -3   6  25       99.77      127.52     15.56 o 
  -2   6  25       99.95      123.77     14.28 o 
  -1   6  25       80.06       81.99     11.28 o 
   0   6  25       60.91       34.65     12.00 o 
   1   6  25       82.73       83.96     11.70 o 
   2   6  25       98.09      108.05     17.01 o 
   3   6  25       97.06       94.13     13.28 o 
   4   6  25      536.87      545.75     33.92 o 
   5   6  25      161.48      162.53     17.97 o 
   6   6  25        0.17       -7.62     10.83 o 
  -6   7  25        8.69       29.02     12.65 o 
  -5   7  25       17.53       31.85     14.02 o 
  -4   7  25      189.72      165.47     18.79 o 
  -3   7  25       93.93       90.02     14.48 o 
  -2   7  25       79.83       86.49     14.53 o 
  -1   7  25      158.44      162.05     14.69 o 
   0   7  25        3.26        2.25      8.05 o 
   1   7  25      149.93      157.55     14.95 o 
   2   7  25       82.54       84.74     13.26 o 
   3   7  25       91.00       72.95     21.06 o 
   4   7  25      191.97      189.16     22.09 o 
   5   7  25       18.48       21.95     13.28 o 
   6   7  25        9.56       12.02     11.36 o 
   7   7  25       28.25       46.83     14.60 o 
  -6   8  25       71.33       79.62     16.90 o 
  -5   8  25       48.73       28.43     13.32 o 
  -4   8  25       95.48       87.06     15.84 o 
  -3   8  25      130.06      108.30     20.70 o 
  -2   8  25       48.76       34.66     12.44 o 
  -1   8  25      236.80      188.95     21.79 o 
   0   8  25      209.92      189.84     16.50 o 
   1   8  25      235.58      238.71     18.36 o 
   2   8  25       44.37        4.24     14.78 o 
   3   8  25      130.10      156.59     21.04 o 
   4   8  25       96.00      165.72     25.66 o 
   5   8  25       49.42       49.02     16.47 o 
   6   8  25       70.40       84.23     19.34 o 
  -5   9  25       25.94       40.17     17.90 o 
  -4   9  25       17.61        6.89     12.60 o 
  -3   9  25       13.04       40.01     13.23 o 
  -2   9  25       54.07       63.87     14.73 o 
  -1   9  25       26.66       54.04     16.08 o 
   0   9  25       20.32       15.87     13.29 o 
   1   9  25       27.14       24.23     12.52 o 
   2   9  25       53.20       51.08     15.45 o 
   3   9  25       13.91       32.79     15.02 o 
   4   9  25       18.63       24.77     14.97 o 
   5   9  25       25.89       11.68     17.88 o 
  -3  10  25       36.09       48.92     17.55 o 
  -2  10  25       19.20       14.95     13.22 o 
  -1  10  25       21.61        3.80     13.39 o 
   0  10  25       23.08       32.20     18.46 o 
   1  10  25       21.17       29.33     15.44 o 
   2  10  25       18.14        2.46     16.11 o 
   3  10  25       33.70       18.13     15.81 o 
   0   1  26       31.61       28.83      6.45 o 
   1   1  26       85.18       82.33     10.41 o 
  -1   2  26     1164.76     1126.72     21.17 o 
   0   2  26       50.63       55.73      6.74 o 
   1   2  26     1181.69     1123.93     23.69 o 
   2   2  26      865.38      868.83     19.48 o 
  -2   3  26      624.74      592.14     21.41 o 
  -1   3  26      985.73      948.50     20.70 o 
   0   3  26     1205.81     1214.79     23.67 o 
   1   3  26     1003.90      974.78     21.05 o 
   2   3  26      598.66      567.79     24.92 o 
   3   3  26     1308.23     1344.66     29.65 o 
  -3   4  26     1380.41     1425.87     31.47 o 
  -2   4  26      111.45      107.72     14.97 o 
  -1   4  26      926.67      970.54     24.44 o 
   0   4  26      774.06      759.71     21.53 o 
   1   4  26      942.27      960.86     24.38 o 
   2   4  26      105.25       94.20     11.09 o 
   3   4  26     1383.40     1392.33     30.89 o 
   4   4  26      197.42      190.04     14.05 o 
  -4   5  26      758.00      783.41     34.09 o 
  -3   5  26      736.16      758.33     24.11 o 
  -2   5  26       52.62       52.22      9.25 o 
  -1   5  26      369.26      401.56     26.81 o 
   0   5  26      176.44      154.18     20.29 o 
   1   5  26      381.24      368.41     19.99 o 
   2   5  26       49.76       48.92      9.92 o 
   3   5  26      739.06      762.71     23.86 o 
   4   5  26      753.72      718.33     24.18 o 
   5   5  26        2.00       -1.90      9.36 o 
  -5   6  26       52.75       53.09     13.10 o 
  -4   6  26       89.78       67.37     13.09 o 
  -3   6  26        7.32        1.09      9.14 o 
  -2   6  26      176.21      158.09     15.42 o 
  -1   6  26      137.62      136.90     15.31 o 
   0   6  26      101.51      101.72     12.19 o 
   1   6  26      139.13      119.70     12.90 o 
   2   6  26      173.47      169.08     16.62 o 
   3   6  26        6.97       -4.17      8.77 o 
   4   6  26       89.35      100.40     15.08 o 
   5   6  26       52.94       91.76     15.25 o 
   6   6  26        2.16        8.64     11.19 o 
  -6   7  26       81.36      112.47     17.51 o 
  -5   7  26        7.75       18.18     12.04 o 
  -4   7  26       45.38       58.94     14.23 o 
  -3   7  26     1021.55     1072.06     37.99 o 
  -2   7  26       25.89       38.63     12.24 o 
  -1   7  26      224.74      195.81     18.22 o 
   0   7  26       53.14       41.89     10.85 o 
   1   7  26      229.12      217.18     16.83 o 
   2   7  26       27.34       20.10     10.76 o 
   3   7  26     1027.15     1043.59     41.16 o 
   4   7  26       43.21       19.97     18.27 o 
   5   7  26        7.85        7.92     12.39 o 
   6   7  26       79.32       63.11     15.34 o 
   7   7  26        4.69        6.35     17.83 o 
  -6   8  26       19.13       23.76     14.47 o 
  -5   8  26      157.67      167.48     20.24 o 
  -4   8  26       99.12      105.72     17.00 o 
  -3   8  26      230.18      252.89     22.98 o 
  -2   8  26       32.13       40.38     12.96 o 
  -1   8  26       33.74       22.54     13.11 o 
   0   8  26      167.61      168.00     16.18 o 
   1   8  26       34.93       29.00     10.50 o 
   2   8  26       32.70       30.62     14.23 o 
   3   8  26      229.01      301.35     35.27 o 
   4   8  26       99.36      112.52     19.31 o 
   5   8  26      154.46      180.22     25.83 o 
   6   8  26       18.08       50.40     17.11 o 
  -5   9  26        6.68       -7.71     14.55 o 
  -4   9  26       77.82       80.97     16.72 o 
  -3   9  26       20.34       23.18     13.63 o 
  -2   9  26       85.52      105.31     16.91 o 
  -1   9  26      213.37      211.12     23.84 o 
   0   9  26        0.26       -4.34     12.68 o 
   1   9  26      211.11      202.87     20.27 o 
   2   9  26       87.44       99.93     21.30 o 
   3   9  26       20.98       36.09     15.55 o 
   4   9  26       76.66      131.66     21.36 o 
   5   9  26        6.44       13.44     18.74 o 
  -2  10  26       70.61      100.11     24.52 o 
  -1  10  26       29.82       22.67     16.23 o 
   0  10  26       44.89       52.45     30.29 o 
   1  10  26       30.48       47.52     16.71 o 
   2  10  26       70.61       43.48     24.85 o 
   0   1  27     1048.15     1076.53     22.60 o 
   1   1  27      199.30      205.16     14.34 o 
  -1   2  27      364.94      389.10     15.05 o 
   0   2  27     1487.21     1499.66     28.96 o 
   1   2  27      351.21      343.24     16.20 o 
   2   2  27      128.82      126.11      9.57 o 
  -2   3  27      256.40      270.27     13.65 o 
  -1   3  27      159.63      157.99     10.37 o 
   0   3  27      881.54      912.74     22.85 o 
   1   3  27      165.84      167.31     12.29 o 
   2   3  27      256.57      282.09     17.30 o 
   3   3  27      232.19      255.69     23.34 o 
  -3   4  27     1240.94     1242.04     32.25 o 
  -2   4  27      182.08      205.19     12.77 o 
  -1   4  27       88.58       60.45      8.96 o 
   0   4  27      312.08      362.24     16.44 o 
   1   4  27       88.83       75.23      8.71 o 
   2   4  27      189.80      184.98     13.21 o 
   3   4  27     1253.89     1224.26     33.67 o 
   4   4  27      217.24      209.18     14.84 o 
  -4   5  27      214.34      278.53     18.72 o 
  -3   5  27        6.24       17.73      7.93 o 
  -2   5  27      148.24      152.44     13.05 o 
  -1   5  27        4.88       12.03      7.89 o 
   0   5  27      701.21      769.51     40.75 o 
   1   5  27        5.12       20.21      8.33 o 
   2   5  27      149.77      157.13     13.58 o 
   3   5  27        7.35       18.12      8.64 o 
   4   5  27      206.71      221.44     15.68 o 
   5   5  27       84.13       88.18     14.72 o 
  -5   6  27       77.58       75.11     14.62 o 
  -4   6  27       28.67       10.03     12.37 o 
  -3   6  27      793.03      809.93     33.34 o 
  -2   6  27      189.54      178.31     15.81 o 
  -1   6  27      190.49      181.06     15.06 o 
   0   6  27        2.58       13.43      8.63 o 
   1   6  27      187.03      173.01     14.81 o 
   2   6  27      190.91      190.88     17.14 o 
   3   6  27      813.10      876.00     31.55 o 
   4   6  27       29.92       28.75     14.07 o 
   5   6  27       81.14       95.74     16.11 o 
   6   6  27       60.75       54.92     14.35 o 
  -6   7  27       25.32       12.66     12.80 o 
  -5   7  27        5.84        7.15     11.36 o 
  -4   7  27       85.90       66.04     21.21 o 
  -3   7  27      139.45      155.74     20.24 o 
  -2   7  27       71.04       40.18     12.64 o 
  -1   7  27       86.74       94.37     14.74 o 
   0   7  27       40.03       36.98     10.30 o 
   1   7  27       88.89       81.13     15.66 o 
   2   7  27       68.22       40.41     11.90 o 
   3   7  27      137.18      132.79     19.08 o 
   4   7  27       84.55       72.08     21.90 o 
   5   7  27        6.18        5.57     12.83 o 
   6   7  27       25.46        6.75     13.88 o 
   7   7  27      148.75      151.10     19.71 o 
  -6   8  27       10.97        7.94     13.53 o 
  -5   8  27        4.95      -12.26     11.56 o 
  -4   8  27      243.09      228.39     22.39 o 
  -3   8  27       25.92       20.22     12.20 o 
  -2   8  27       32.38       46.89     13.94 o 
  -1   8  27       23.60       40.65     14.59 o 
   0   8  27       47.31       45.55     11.36 o 
   1   8  27       23.44       14.74     10.17 o 
   2   8  27       33.13       25.87     13.47 o 
   3   8  27       26.66       26.56     14.75 o 
   4   8  27      240.25      234.97     25.53 o 
   5   8  27        5.11      -16.21     12.38 o 
   6   8  27       10.77       18.01     15.66 o 
  -4   9  27       51.10       52.54     20.52 o 
  -3   9  27       15.15        8.94     12.32 o 
  -2   9  27      150.83      174.03     19.98 o 
  -1   9  27       65.83       81.45     18.18 o 
   0   9  27       83.84      124.55     19.84 o 
   1   9  27       67.38       90.64     16.06 o 
   2   9  27      153.49      183.38     37.96 o 
   3   9  27       14.95        8.31     14.47 o 
   4   9  27       52.03       44.44     17.04 o 
  -1  10  27       18.95       14.61     16.33 o 
   0  10  27       28.43       47.38     25.23 o 
   1  10  27       18.40       43.74     17.08 o 
   0   0  28       33.64       26.35     13.81 o 
   0   1  28      794.43      701.30     20.21 o 
   1   1  28      216.44      232.74     13.50 o 
  -1   2  28      175.02      177.52     11.09 o 
   0   2  28      309.70      358.68     15.70 o 
   1   2  28      161.98      159.28     13.73 o 
   2   2  28      512.12      515.22     26.69 o 
  -2   3  28      264.62      260.38     13.75 o 
  -1   3  28      116.34      107.88     11.10 o 
   0   3  28      436.63      410.53     16.60 o 
   1   3  28      113.13      124.15     12.01 o 
   2   3  28      266.13      254.79     17.58 o 
   3   3  28       33.68       24.20      7.82 o 
  -3   4  28       72.64       87.97     13.56 o 
  -2   4  28      287.82      264.54     16.12 o 
  -1   4  28      577.22      555.93     20.98 o 
   0   4  28     1046.84     1037.43     28.30 o 
   1   4  28      569.07      568.89     21.55 o 
   2   4  28      292.13      261.72     17.89 o 
   3   4  28       72.04       83.29     10.58 o 
   4   4  28       56.29       43.61      9.76 o 
  -4   5  28      249.15      269.51     18.79 o 
  -3   5  28      215.58      228.42     15.65 o 
  -2   5  28       23.70       23.90      9.11 o 
  -1   5  28      114.93      132.53     16.02 o 
   0   5  28      166.95      193.33     15.16 o 
   1   5  28      120.74      110.46     12.95 o 
   2   5  28       20.58        6.48     10.06 o 
   3   5  28      215.11      234.79     16.98 o 
   4   5  28      245.10      212.69     15.43 o 
   5   5  28        0.90       12.16     10.79 o 
  -5   6  28      114.53       81.93     15.33 o 
  -4   6  28       32.28       16.91     11.37 o 
  -3   6  28       87.77       76.10     14.29 o 
  -2   6  28        8.11        2.76      8.67 o 
  -1   6  28      277.73      287.17     18.15 o 
   0   6  28       37.79       16.87      9.33 o 
   1   6  28      262.01      249.04     17.65 o 
   2   6  28        7.18        9.13      9.03 o 
   3   6  28       91.48      122.48     17.17 o 
   4   6  28       30.63        7.85     15.06 o 
   5   6  28      110.40      143.75     18.31 o 
   6   6  28        5.78        4.61     11.60 o 
  -6   7  28        2.28       -1.38     12.25 o 
  -5   7  28      112.98       68.34     27.57 o 
  -4   7  28       48.33       43.64     13.31 o 
  -3   7  28       20.68       34.76     12.99 o 
  -2   7  28       88.46      131.04     17.12 o 
  -1   7  28      223.24      285.87     21.60 o 
   0   7  28       42.05       22.46     11.67 o 
   1   7  28      225.14      234.75     17.79 o 
   2   7  28       83.10       91.08     14.34 o 
   3   7  28       19.51       12.10     14.76 o 
   4   7  28       45.87       59.76     18.12 o 
   5   7  28      116.55       89.83     18.49 o 
   6   7  28        1.82       18.96     15.43 o 
   7   7  28        0.25       -4.68     13.30 o 
  -5   8  28       26.82       20.84     14.78 o 
  -4   8  28       31.84       33.18     13.43 o 
  -3   8  28       73.08       41.34     14.26 o 
  -2   8  28        7.74       32.87     13.07 o 
  -1   8  28       15.41        4.38     12.32 o 
   0   8  28       25.67       23.47     10.50 o 
   1   8  28       16.25       11.07      9.85 o 
   2   8  28        6.88       17.87     12.96 o 
   3   8  28       76.25       77.26     17.55 o 
   4   8  28       33.39       19.15     16.06 o 
   5   8  28       25.17        3.93     16.14 o 
  -4   9  28        3.30        6.90     12.60 o 
  -3   9  28       43.11       29.53     15.34 o 
  -2   9  28       47.03       58.30     17.53 o 
  -1   9  28       29.18       24.31     14.81 o 
   0   9  28       10.07       22.55     17.36 o 
   1   9  28       29.27       24.61     13.29 o 
   2   9  28       45.67       23.25     15.02 o 
   3   9  28       41.80       10.60     15.02 o 
   4   9  28        3.63       -7.80     15.07 o 
   0   1  29      431.20      422.40     17.09 o 
   1   1  29      226.81      211.54     13.15 o 
  -1   2  29      347.75      370.21     15.38 o 
   0   2  29     2737.62     2640.46     42.35 o 
   1   2  29      348.20      384.47     19.17 o 
   2   2  29      358.96      413.62     17.34 o 
  -2   3  29      908.23      898.49     22.83 o 
  -1   3  29     1708.36     1701.22     36.44 o 
   0   3  29      405.06      366.21     16.17 o 
   1   3  29     1674.91     1712.96     38.17 o 
   2   3  29      893.02      877.44     24.44 o 
   3   3  29       23.63       32.49      8.18 o 
  -3   4  29      111.64      120.29     12.18 o 
  -2   4  29       47.93       42.86      9.23 o 
  -1   4  29      213.44      222.38     15.02 o 
   0   4  29       25.27       37.50     10.47 o 
   1   4  29      220.00      201.99     14.27 o 
   2   4  29       44.35       53.56     10.78 o 
   3   4  29      109.87      108.47     12.17 o 
   4   4  29       54.96       65.62     10.69 o 
  -4   5  29      238.83      255.63     18.73 o 
  -3   5  29       55.90       39.88      9.68 o 
  -2   5  29      560.20      607.09     23.21 o 
  -1   5  29      547.47      517.65     28.18 o 
   0   5  29        7.87        4.27      7.80 o 
   1   5  29      552.06      520.20     25.58 o 
   2   5  29      561.44      591.44     53.32 o 
   3   5  29       53.83       50.61     10.88 o 
   4   5  29      235.18      241.97     17.90 o 
   5   5  29       83.57       83.19     14.76 o 
  -5   6  29       50.95       56.73     15.47 o 
  -4   6  29      416.57      476.32     28.34 o 
  -3   6  29      100.28       87.13     16.31 o 
  -2   6  29       21.59        3.61      9.43 o 
  -1   6  29       86.40       88.10     16.37 o 
   0   6  29       56.07       35.18     13.86 o 
   1   6  29       84.88       73.70     11.81 o 
   2   6  29       19.29       22.05     11.42 o 
   3   6  29      100.57       91.83     16.06 o 
   4   6  29      412.12      411.92     31.18 o 
   5   6  29       51.82       47.43     19.94 o 
   6   6  29      104.54       69.93     15.85 o 
  -6   7  29       34.70       17.39     13.45 o 
  -5   7  29       32.69       28.22     13.17 o 
  -4   7  29       27.80       43.94     13.30 o 
  -3   7  29      154.12      175.02     19.69 o 
  -2   7  29       73.78       47.51     13.59 o 
  -1   7  29      184.60      185.82     18.62 o 
   0   7  29      189.75      251.90     18.68 o 
   1   7  29      184.67      223.51     17.89 o 
   2   7  29       75.07       92.01     15.83 o 
   3   7  29      149.01      134.57     29.36 o 
   4   7  29       27.42       48.35     26.25 o 
   5   7  29       31.55       41.88     16.15 o 
   6   7  29       34.50       50.64     16.95 o 
  -5   8  29       57.59       32.84     14.77 o 
  -4   8  29       13.34       13.85     12.85 o 
  -3   8  29       55.77       68.89     15.49 o 
  -2   8  29      169.62      180.00     20.36 o 
  -1   8  29      206.38      287.35     58.90 o 
   0   8  29       28.78       64.55     14.26 o 
   1   8  29      206.05      232.91     18.81 o 
   2   8  29      167.65      175.77     21.88 o 
   3   8  29       55.08       61.07     19.61 o 
   4   8  29       13.13        3.92     16.01 o 
   5   8  29       58.80       50.12     21.30 o 
  -3   9  29        9.11        3.42     12.51 o 
  -2   9  29       21.63       33.18     14.21 o 
  -1   9  29       22.97       32.03     15.91 o 
   0   9  29       20.89        4.29     14.29 o 
   1   9  29       21.99        5.58     11.91 o 
   2   9  29       20.63       15.16     14.91 o 
   3   9  29        9.02      -15.92     15.05 o 
   0   1  30       90.36       81.15      9.05 o 
   1   1  30        5.48       10.57      7.98 o 
  -1   2  30      644.34      677.45     25.06 o 
   0   2  30      114.29      103.06      9.94 o 
   1   2  30      639.18      642.68     22.36 o 
   2   2  30       14.85       14.52      7.32 o 
  -2   3  30      300.30      310.82     16.80 o 
  -1   3  30      325.96      322.11     16.00 o 
   0   3  30      314.59      345.42     16.12 o 
   1   3  30      323.35      341.53     17.47 o 
   2   3  30      305.10      347.95     19.24 o 
   3   3  30     5231.67     5137.24     74.08 o 
  -3   4  30      390.03      426.59     32.51 o 
  -2   4  30      545.96      485.33     20.93 o 
  -1   4  30      171.14      157.79     14.80 o 
   0   4  30      102.10      115.45     14.76 o 
   1   4  30      178.24      176.08     14.61 o 
   2   4  30      570.05      541.92     22.87 o 
   3   4  30      385.30      375.27     19.13 o 
   4   4  30      203.17      165.04     14.21 o 
  -4   5  30       36.62       48.09     11.42 o 
  -3   5  30      781.48      745.20     25.90 o 
  -2   5  30      134.33      136.37     12.93 o 
  -1   5  30      202.25      213.42     14.96 o 
   0   5  30      215.33      227.90     23.63 o 
   1   5  30      205.31      194.48     17.82 o 
   2   5  30      136.39      119.11     16.88 o 
   3   5  30      786.56      797.04     28.25 o 
   4   5  30       35.82       19.49      9.25 o 
   5   5  30       29.61       31.10     12.55 o 
  -5   6  30       93.90       69.27     15.24 o 
  -4   6  30       12.43       -3.61     10.68 o 
  -3   6  30      320.83      326.34     30.08 o 
  -2   6  30       38.09       18.69     10.16 o 
  -1   6  30       47.96       34.21     10.88 o 
   0   6  30        0.20        5.53      8.59 o 
   1   6  30       51.99       44.02     11.76 o 
   2   6  30       39.04       29.54     12.40 o 
   3   6  30      320.33      338.38     32.02 o 
   4   6  30       12.57       21.60     14.00 o 
   5   6  30       95.14       75.25     16.67 o 
   6   6  30       33.23       47.75     15.08 o 
  -6   7  30       94.91       87.47     17.59 o 
  -5   7  30       37.38       52.63     14.98 o 
  -4   7  30      153.23      165.08     19.30 o 
  -3   7  30      108.79      162.15     19.34 o 
  -2   7  30       95.36      124.96     17.20 o 
  -1   7  30       18.08       21.74     11.83 o 
   0   7  30      146.62      163.67     16.19 o 
   1   7  30       17.44       23.67     12.51 o 
   2   7  30       95.61       82.77     16.55 o 
   3   7  30      110.31       64.60     20.12 o 
   4   7  30      153.68      178.70     27.58 o 
   5   7  30       37.62       42.55     15.88 o 
   6   7  30       95.50      128.18     23.03 o 
  -5   8  30       51.51       50.38     16.14 o 
  -4   8  30       43.11       54.11     15.11 o 
  -3   8  30      133.40      117.63     17.95 o 
  -2   8  30      163.82      179.05     20.74 o 
  -1   8  30        4.34        3.05     13.46 o 
   0   8  30        5.71        5.59     11.18 o 
   1   8  30        3.97       15.97     10.67 o 
   2   8  30      166.08      147.93     23.66 o 
   3   8  30      133.68      168.68     25.81 o 
   4   8  30       44.88       33.38     21.49 o 
   5   8  30       52.65       29.59     19.17 o 
  -3   9  30       33.37       13.81     13.29 o 
  -2   9  30       33.08       22.84     13.61 o 
  -1   9  30        2.49       12.00     15.05 o 
   0   9  30      102.71      130.83     20.76 o 
   1   9  30        2.31        6.70     12.53 o 
   2   9  30       33.11       17.10     15.11 o 
   3   9  30       32.84       12.76     37.11 o 
   0   1  31      388.96      438.88     18.50 o 
   1   1  31      114.05       81.88     12.76 o 
  -1   2  31      380.10      424.38     16.97 o 
   0   2  31     2301.14     2259.67     50.08 o 
   1   2  31      385.01      387.69     18.67 o 
   2   2  31      146.99      133.40     11.71 o 
  -2   3  31     1504.46     1450.24     32.81 o 
  -1   3  31      227.34      271.24     21.16 o 
   0   3  31     1875.89     1849.56     48.54 o 
   1   3  31      218.73      232.05     16.00 o 
   2   3  31     1511.32     1468.95     36.00 o 
   3   3  31      154.13      150.25     14.52 o 
  -3   4  31      100.64      115.84     12.70 o 
  -2   4  31      161.07      111.43     17.13 o 
  -1   4  31      262.50      282.08     16.85 o 
   0   4  31     1112.74     1225.80     33.16 o 
   1   4  31      268.22      268.82     17.62 o 
   2   4  31      165.15      106.84     12.93 o 
   3   4  31       94.63      109.43     12.33 o 
   4   4  31      350.90      350.23     19.15 o 
  -4   5  31       68.89       53.08     12.54 o 
  -3   5  31       28.77       33.94      9.74 o 
  -2   5  31      262.75      253.36     18.76 o 
  -1   5  31      210.69      214.63     17.14 o 
   0   5  31       61.36       25.53     14.10 o 
   1   5  31      205.38      172.30     17.41 o 
   2   5  31      263.85      269.79     23.06 o 
   3   5  31       33.34       64.41     14.05 o 
   4   5  31       71.96       80.35     13.16 o 
   5   5  31       14.44        4.57     11.70 o 
  -5   6  31       35.54       20.67     13.24 o 
  -4   6  31      153.06      174.63     21.84 o 
  -3   6  31      251.77      240.88     23.35 o 
  -2   6  31       53.43       35.86     13.49 o 
  -1   6  31       33.36        4.12      9.96 o 
   0   6  31        1.75        9.91      9.79 o 
   1   6  31       34.81       26.39     11.36 o 
   2   6  31       57.48       59.44     14.97 o 
   3   6  31      249.82      243.14     23.43 o 
   4   6  31      153.57      141.62     20.10 o 
   5   6  31       33.93       14.30     14.39 o 
   6   6  31      104.04      106.54     17.72 o 
  -6   7  31       38.18       39.10     14.82 o 
  -5   7  31       33.44       13.21     13.31 o 
  -4   7  31       52.17       50.71     16.43 o 
  -3   7  31       44.69       76.43     20.21 o 
  -2   7  31      319.18      316.80     27.13 o 
  -1   7  31       94.96       38.14     15.11 o 
   0   7  31      219.24      213.24     19.81 o 
   1   7  31       93.97       81.07     16.57 o 
   2   7  31      324.99      334.18     27.03 o 
   3   7  31       43.19       74.64     35.27 o 
   4   7  31       51.58       44.48     19.39 o 
   5   7  31       33.22       27.77     16.78 o 
   6   7  31       38.81       25.70     17.43 o 
  -4   8  31        4.90        7.00     12.73 o 
  -3   8  31       40.32       30.91     13.71 o 
  -2   8  31       18.63       25.78     13.52 o 
  -1   8  31       99.08      117.88     26.71 o 
   0   8  31        6.47       31.59     17.70 o 
   1   8  31       99.02       97.81     16.53 o 
   2   8  31       19.30       22.01     15.92 o 
   3   8  31       39.52       36.10     18.50 o 
   4   8  31        4.78       -8.77     14.93 o 
  -2   9  31        9.06       19.19     13.73 o 
  -1   9  31        1.26      -15.65     16.51 o 
   0   9  31       11.83       16.24     20.91 o 
   1   9  31        1.45        0.33     14.25 o 
   2   9  31        9.93       17.74     17.66 o 
   0   0  32        3.54       19.63     15.39 o 
   0   1  32     2518.37     2511.98     43.06 o 
   1   1  32        0.14       -8.94      6.01 o 
  -1   2  32      832.93      833.03     22.43 o 
   0   2  32      566.21      556.08     19.50 o 
   1   2  32      816.97      809.42     23.89 o 
   2   2  32        4.91       14.50      7.63 o 
  -2   3  32      149.50      136.09     13.00 o 
  -1   3  32      486.92      466.73     26.15 o 
   0   3  32      772.85      802.47     23.43 o 
   1   3  32      487.58      483.46     20.95 o 
   2   3  32      150.16      159.50     15.04 o 
   3   3  32       46.51       34.97     10.03 o 
  -3   4  32      168.56      172.45     16.28 o 
  -2   4  32      543.25      504.34     24.48 o 
  -1   4  32      141.70      150.32     13.57 o 
   0   4  32       23.87       16.32     10.34 o 
   1   4  32      145.59      127.31     18.88 o 
   2   4  32      546.04      522.18     24.35 o 
   3   4  32      170.45      171.24     18.31 o 
   4   4  32      149.99      141.94     18.12 o 
  -4   5  32       78.28       66.31     13.27 o 
  -3   5  32       40.74       29.96     11.75 o 
  -2   5  32      123.40      132.84     14.62 o 
  -1   5  32      358.48      346.27     35.06 o 
   0   5  32      166.79      148.23     16.30 o 
   1   5  32      345.42      323.93     26.54 o 
   2   5  32      117.55      131.86     20.28 o 
   3   5  32       43.15       37.41     13.04 o 
   4   5  32       77.65       54.99     13.61 o 
   5   5  32      493.84      637.67     32.71 o 
  -5   6  32       40.48       13.09     18.67 o 
  -4   6  32       30.82        2.61     11.97 o 
  -3   6  32       20.43       14.69     11.70 o 
  -2   6  32       14.98        1.83      9.98 o 
  -1   6  32      157.06      154.17     24.46 o 
   0   6  32      424.41      419.95     31.61 o 
   1   6  32      151.06      127.99     16.46 o 
   2   6  32       12.62        4.17     12.01 o 
   3   6  32       18.55        7.54     12.14 o 
   4   6  32       29.31       22.67     14.76 o 
   5   6  32       39.63       40.39     17.93 o 
   6   6  32        4.10        2.58     12.39 o 
  -5   7  32       65.21       57.82     25.03 o 
  -4   7  32       58.46       63.67     15.95 o 
  -3   7  32       82.22       60.72     14.64 o 
  -2   7  32       19.82       18.57     12.33 o 
  -1   7  32       98.60      104.82     16.62 o 
   0   7  32       50.93       42.47     12.98 o 
   1   7  32       96.50      108.53     18.99 o 
   2   7  32       21.45       29.04     13.88 o 
   3   7  32       84.28       50.46     19.06 o 
   4   7  32       60.42       44.74     19.20 o 
   5   7  32       66.18       75.72     19.65 o 
  -4   8  32       25.65       36.95     15.28 o 
  -3   8  32       24.78       14.58     13.16 o 
  -2   8  32       25.83       36.91     14.28 o 
  -1   8  32       11.09       32.04     13.50 o 
   0   8  32      149.39      172.32     22.14 o 
   1   8  32       10.31       -2.84     11.37 o 
   2   8  32       24.29       53.57     19.70 o 
   3   8  32       24.87       30.91     18.02 o 
   4   8  32       25.67       24.80     22.49 o 
  -1   9  32        4.19       14.85     13.52 o 
   0   9  32        3.07      -11.52     15.62 o 
   1   9  32        4.22      -15.36     21.08 o 
   0   1  33        0.19       28.83      7.79 o 
   1   1  33      607.88      546.89     20.93 o 
  -1   2  33      426.97      404.82     23.54 o 
   0   2  33      770.65      811.85     28.87 o 
   1   2  33      410.62      452.05     19.21 o 
   2   2  33      580.33      634.45     26.79 o 
  -2   3  33     1136.15     1126.89     32.97 o 
  -1   3  33      481.55      492.22     21.60 o 
   0   3  33     1517.92     1546.06     32.62 o 
   1   3  33      478.74      523.28     21.98 o 
   2   3  33     1118.18     1096.24     32.43 o 
   3   3  33      752.01      860.45     30.40 o 
  -3   4  33       32.12       33.75     13.77 o 
  -2   4  33      406.84      430.71     23.28 o 
  -1   4  33      788.93      784.11     29.80 o 
   0   4  33      926.72      802.24     30.51 o 
   1   4  33      780.64      787.59     31.41 o 
   2   4  33      401.47      388.83     21.58 o 
   3   4  33       30.14       24.59     10.33 o 
   4   4  33        0.11       -7.76      9.09 o 
  -4   5  33      359.06      365.07     23.14 o 
  -3   5  33      174.65      182.81     16.85 o 
  -2   5  33      534.77      579.03     26.84 o 
  -1   5  33       78.20       68.05     13.67 o 
   0   5  33      770.70      842.46     36.30 o 
   1   5  33       78.11       57.70     16.04 o 
   2   5  33      534.80      534.49     31.32 o 
   3   5  33      173.35      165.84     20.15 o 
   4   5  33      368.13      376.22     21.08 o 
   5   5  33        8.49       -5.74     11.44 o 
  -5   6  33      108.61      119.70     18.49 o 
  -4   6  33        5.24       12.18     12.31 o 
  -3   6  33      115.25      101.06     17.02 o 
  -2   6  33       71.68       70.75     14.56 o 
  -1   6  33       98.30      102.81     15.80 o 
   0   6  33      103.32       84.02     21.18 o 
   1   6  33       96.98       82.88     14.33 o 
   2   6  33       73.35       70.14     15.92 o 
   3   6  33      112.55      107.70     32.99 o 
   4   6  33        5.41      -17.86     11.90 o 
   5   6  33      103.92       95.20     19.74 o 
   6   6  33        3.50       16.17     13.97 o 
  -5   7  33       51.57       55.88     15.68 o 
  -4   7  33       19.71       22.63     13.52 o 
  -3   7  33       30.40       26.36     15.55 o 
  -2   7  33        4.33      -10.87     12.10 o 
  -1   7  33      311.72      277.71     23.45 o 
   0   7  33      195.69      203.31     23.17 o 
   1   7  33      309.30      338.08     29.21 o 
   2   7  33        4.61       -6.14     13.82 o 
   3   7  33       29.90       31.30     23.99 o 
   4   7  33       19.75        6.15     15.78 o 
   5   7  33       53.07       41.11     16.72 o 
  -3   8  33       18.12        6.85     13.17 o 
  -2   8  33      159.80      222.25     22.58 o 
  -1   8  33       56.80       74.13     18.03 o 
   0   8  33       98.04       82.39     18.25 o 
   1   8  33       58.13       64.01     17.36 o 
   2   8  33      163.26      190.12     27.43 o 
   3   8  33       18.22       23.19     17.19 o 
   0   1  34       27.23       18.01      7.92 o 
   1   1  34       20.77       44.59      8.90 o 
  -1   2  34      542.80      513.25     20.83 o 
   0   2  34     3118.73     2918.59     48.60 o 
   1   2  34      529.28      479.83     20.99 o 
   2   2  34      206.34      217.63     20.69 o 
  -2   3  34      645.37      653.06     30.91 o 
  -1   3  34     1359.66     1413.87     40.11 o 
   0   3  34      140.98      156.34     12.37 o 
   1   3  34     1353.70     1301.68     32.55 o 
   2   3  34      650.68      626.59     26.61 o 
   3   3  34       66.04       42.35     11.00 o 
  -3   4  34     1161.43     1270.27     47.13 o 
  -2   4  34      236.08      217.84     18.13 o 
  -1   4  34      439.97      405.25     20.84 o 
   0   4  34      375.37      326.47     23.46 o 
   1   4  34      426.39      373.80     32.14 o 
   2   4  34      232.21      251.51     19.90 o 
   3   4  34     1148.29     1190.52     34.85 o 
   4   4  34       76.12       67.22     13.18 o 
  -4   5  34      161.41      168.70     19.47 o 
  -3   5  34       47.26       42.99     12.12 o 
  -2   5  34      229.25      271.33     20.32 o 
  -1   5  34      172.20      219.97     31.17 o 
   0   5  34      166.21      156.97     17.25 o 
   1   5  34      168.74      241.81     26.02 o 
   2   5  34      228.46      253.26     43.23 o 
   3   5  34       45.07       61.32     19.65 o 
   4   5  34      163.49      152.95     21.27 o 
   5   5  34        5.82       -3.14     11.68 o 
  -5   6  34        0.87       12.26     13.39 o 
  -4   6  34       34.30       36.88     15.52 o 
  -3   6  34       46.25       47.63     20.42 o 
  -2   6  34       40.86       32.26     12.32 o 
  -1   6  34        5.14       -5.34     10.03 o 
   0   6  34        4.60       -6.93      9.28 o 
   1   6  34        4.85      -15.27     10.18 o 
   2   6  34       43.80       27.20     13.72 o 
   3   6  34       45.52       69.57     16.38 o 
   4   6  34       35.13       51.55     18.99 o 
   5   6  34        0.91        1.70     14.33 o 
   6   6  34       64.39       27.41     16.41 o 
  -4   7  34        0.48       -8.69     12.44 o 
  -3   7  34        6.23       11.00     14.11 o 
  -2   7  34       48.59       57.80     17.85 o 
  -1   7  34       93.40       65.97     14.79 o 
   0   7  34       26.26       56.01     16.14 o 
   1   7  34       92.09      116.11     16.76 o 
   2   7  34       48.29       47.81     17.01 o 
   3   7  34        5.73        1.68     15.49 o 
   4   7  34        0.68       -2.55     15.68 o 
  -2   8  34       14.49        2.50     14.96 o 
  -1   8  34       56.42       59.09     18.13 o 
   0   8  34       60.65       68.60     17.77 o 
   1   8  34       55.66       36.09     13.91 o 
   2   8  34       14.16       13.97     16.97 o 
   0   1  35       61.32       85.61     10.85 o 
   1   1  35      811.79      730.03     32.93 o 
  -1   2  35       60.74       69.14     10.30 o 
   0   2  35      391.94      398.60     19.15 o 
   1   2  35       65.12       58.28      9.99 o 
   2   2  35        5.66        6.10      8.12 o 
  -2   3  35      522.87      505.17     25.55 o 
  -1   3  35        9.52       10.19      8.58 o 
   0   3  35      739.89      834.02     37.76 o 
   1   3  35       11.54       13.95      8.25 o 
   2   3  35      533.78      487.61     27.11 o 
   3   3  35      114.06       70.80     16.38 o 
  -3   4  35       44.29       29.34     13.36 o 
  -2   4  35      269.33      331.23     21.80 o 
  -1   4  35       92.04      102.42     12.60 o 
   0   4  35      286.05      269.71     21.32 o 
   1   4  35       93.88       86.05     14.36 o 
   2   4  35      272.80      305.84     22.56 o 
   3   4  35       40.92       36.66     11.11 o 
   4   4  35        9.22        9.88     10.33 o 
  -4   5  35      112.47      150.83     19.03 o 
  -3   5  35       43.69       58.68     13.06 o 
  -2   5  35       18.95       17.05     10.83 o 
  -1   5  35      104.26      110.98     18.71 o 
   0   5  35       29.25       19.54     11.01 o 
   1   5  35      104.79       96.91     16.65 o 
   2   5  35       19.01       27.86     12.94 o 
   3   5  35       45.17       43.04     16.71 o 
   4   5  35      116.72      108.83     19.35 o 
   5   5  35       24.93        6.16     14.49 o 
  -5   6  35        9.95        9.20     14.37 o 
  -4   6  35       11.98        7.28     14.18 o 
  -3   6  35       51.00       28.79     17.54 o 
  -2   6  35       25.95       21.23     12.54 o 
  -1   6  35       11.32        6.12     11.64 o 
   0   6  35       73.01       60.93     14.40 o 
   1   6  35       10.16       24.09     13.35 o 
   2   6  35       25.04       21.01     12.91 o 
   3   6  35       47.70       47.63     15.81 o 
   4   6  35       12.24       17.86     16.57 o 
   5   6  35        8.73       10.72     16.23 o 
  -4   7  35        3.91       -8.23     13.59 o 
  -3   7  35       71.13       82.05     18.88 o 
  -2   7  35      119.58      131.44     25.08 o 
  -1   7  35       21.01       17.18     17.73 o 
   0   7  35       87.28       62.37     17.10 o 
   1   7  35       20.35       31.61     14.80 o 
   2   7  35      120.35      114.38     27.65 o 
   3   7  35       69.78       58.60     21.28 o 
   4   7  35        3.28       15.52     17.14 o 
  -1   8  35       12.04       -5.09     13.94 o 
   0   8  35       73.05       80.31     19.40 o 
   1   8  35       11.62       18.63     17.59 o 
   0   0  36     1170.26     1264.23     61.84 o 
   0   1  36     1624.11     1603.71     35.14 o 
   1   1  36      593.74      699.12     24.68 o 
  -1   2  36      289.56      245.65     17.07 o 
   0   2  36        0.18       16.37      7.82 o 
   1   2  36      291.59      310.67     17.69 o 
   2   2  36      145.25      160.71     14.71 o 
  -2   3  36      406.09      398.56     23.67 o 
  -1   3  36      121.12       82.38     12.14 o 
   0   3  36        5.26       11.47      8.52 o 
   1   3  36      121.95      100.48     12.56 o 
   2   3  36      404.94      451.14     28.33 o 
   3   3  36        2.46        7.52      9.66 o 
  -3   4  36      290.66      285.12     21.09 o 
  -2   4  36      112.29      122.98     16.54 o 
  -1   4  36       14.13        3.28      9.13 o 
   0   4  36      220.88      270.24     20.10 o 
   1   4  36       12.68       19.84     10.69 o 
   2   4  36      109.52      111.03     15.73 o 
   3   4  36      288.02      257.15     19.79 o 
   4   4  36       28.70       17.37     11.53 o 
  -4   5  36      198.10      276.79     27.99 o 
  -3   5  36      172.68      186.11     17.98 o 
  -2   5  36      101.76      110.79     21.43 o 
  -1   5  36       17.69       -2.44     10.77 o 
   0   5  36        5.60        7.48     12.13 o 
   1   5  36       16.03       40.31     13.52 o 
   2   5  36      102.30       81.10     19.16 o 
   3   5  36      169.44      193.34     26.73 o 
   4   5  36      196.66      260.60     28.24 o 
   5   5  36       27.31       12.84     14.44 o 
  -5   6  36       22.58        2.13     15.19 o 
  -4   6  36      214.95      200.95     25.21 o 
  -3   6  36       27.88       11.87     14.65 o 
  -2   6  36       93.58       85.59     16.18 o 
  -1   6  36      324.77      378.26     27.38 o 
   0   6  36       55.24       71.52     22.69 o 
   1   6  36      329.90      467.13     32.93 o 
   2   6  36       90.55      107.43     18.25 o 
   3   6  36       25.86       34.17     14.79 o 
   4   6  36      216.91      220.42     30.41 o 
   5   6  36       24.06       14.19     18.60 o 
  -3   7  36       97.80      102.43     22.59 o 
  -2   7  36      111.07      124.39     22.27 o 
  -1   7  36        7.69       -0.22     12.08 o 
   0   7  36       24.31       37.75     15.94 o 
   1   7  36        8.90        6.99     13.36 o 
   2   7  36      113.52      125.46     20.43 o 
   3   7  36       95.32      132.75     25.91 o 
   0   1  37      122.30      165.86     14.12 o 
   1   1  37       12.27        6.74      7.89 o 
  -1   2  37       66.25       43.48      9.75 o 
   0   2  37      490.75      465.32     20.08 o 
   1   2  37       69.51       72.22     10.75 o 
   2   2  37      507.56      482.06     38.82 o 
  -2   3  37       66.15       92.60     14.30 o 
  -1   3  37      297.62      299.69     19.65 o 
   0   3  37       24.12       28.28      9.69 o 
   1   3  37      306.35      312.85     23.03 o 
   2   3  37       65.51       74.38     18.38 o 
   3   3  37       15.40       16.46     10.22 o 
  -3   4  37      311.49      338.37     23.10 o 
  -2   4  37       25.21       19.24     12.03 o 
  -1   4  37      102.24       94.11     26.08 o 
   0   4  37      473.12      391.43     27.19 o 
   1   4  37      100.39       87.78     14.99 o 
   2   4  37       27.81       24.71     11.77 o 
   3   4  37      308.29      333.73     22.57 o 
   4   4  37      192.77      170.75     19.70 o 
  -4   5  37      131.47      161.91     25.60 o 
  -3   5  37       34.52       28.80     11.92 o 
  -2   5  37       84.43       56.58     16.27 o 
  -1   5  37       78.06       61.38     14.87 o 
   0   5  37       56.47       58.97     20.81 o 
   1   5  37       82.35       68.16     16.11 o 
   2   5  37       84.90       81.19     17.53 o 
   3   5  37       33.99       57.09     16.23 o 
   4   5  37      133.75      128.66     48.57 o 
   5   5  37       28.41       22.82     20.39 o 
  -4   6  37      127.62       84.93     36.79 o 
  -3   6  37       77.05       73.89     19.21 o 
  -2   6  37       77.49       99.52     18.79 o 
  -1   6  37       48.62       62.01     19.15 o 
   0   6  37        3.96       18.14     13.70 o 
   1   6  37       48.50       57.53     20.95 o 
   2   6  37       77.44      123.53     19.33 o 
   3   6  37       77.45       46.92     16.92 o 
   4   6  37      130.38      177.93     28.15 o 
  -2   7  37       53.30       28.25     16.54 o 
  -1   7  37       47.63       32.27     13.81 o 
   0   7  37        3.11        2.55     13.78 o 
   1   7  37       47.02       23.72     14.51 o 
   2   7  37       53.49       47.37     16.42 o 
   0   1  38        8.94       18.45      8.38 o 
   1   1  38       47.61       43.73      9.68 o 
  -1   2  38       83.71       79.01     11.46 o 
   0   2  38      102.59      106.25     12.34 o 
   1   2  38       85.61       94.73     11.35 o 
   2   2  38        9.17       29.75      9.81 o 
  -2   3  38      344.16      345.29     22.87 o 
  -1   3  38      110.92       90.20     12.74 o 
   0   3  38      410.56      400.95     21.93 o 
   1   3  38      113.45      107.57     12.64 o 
   2   3  38      342.28      314.93     21.86 o 
   3   3  38      439.72      456.73     25.65 o 
  -3   4  38       42.67       24.48     12.07 o 
  -2   4  38       65.80       62.40     13.23 o 
  -1   4  38       13.30       10.73     10.47 o 
   0   4  38       77.64       70.58     14.47 o 
   1   4  38       13.28       11.67     11.28 o 
   2   4  38       62.13       52.86     14.00 o 
   3   4  38       41.50       19.83     12.19 o 
   4   4  38      295.79      264.64     26.77 o 
  -4   5  38       35.33        5.28     15.01 o 
  -3   5  38      136.25      124.34     18.68 o 
  -2   5  38       21.98       16.38     11.15 o 
  -1   5  38        1.64        1.52     11.29 o 
   0   5  38       17.26       27.68     11.64 o 
   1   5  38        1.23       14.59     12.35 o 
   2   5  38       20.91       13.23     14.27 o 
   3   5  38      132.53      148.53     21.62 o 
   4   5  38       34.36       37.30     16.15 o 
   5   5  38       73.53      101.63     24.38 o 
  -4   6  38       34.17       29.97     19.54 o 
  -3   6  38        9.99       21.38     15.56 o 
  -2   6  38        2.06       23.10     13.03 o 
  -1   6  38      134.29      127.68     18.52 o 
   0   6  38       13.43       22.86     14.57 o 
   1   6  38      134.04      134.04     20.24 o 
   2   6  38        2.16        8.34     13.61 o 
   3   6  38       10.05       15.94     14.48 o 
   4   6  38       34.37       34.32     19.47 o 
  -1   7  38       13.80       19.20     13.86 o 
   0   7  38        6.27        4.80     14.56 o 
   1   7  38       13.27       13.38     17.63 o 
   0   1  39       34.09       35.02      9.57 o 
   1   1  39      212.40      253.89     17.77 o 
  -1   2  39       19.27        9.66      9.47 o 
   0   2  39       53.36       64.41     11.04 o 
   1   2  39       19.21       10.92      8.35 o 
   2   2  39      337.49      353.98     23.00 o 
  -2   3  39       64.57       60.17     12.94 o 
  -1   3  39        4.37        2.14      9.17 o 
   0   3  39      210.37      218.01     17.42 o 
   1   3  39        5.24       12.28     10.14 o 
   2   3  39       68.51       59.69     13.24 o 
   3   3  39        2.08        6.78     10.89 o 
  -3   4  39      176.39      220.01     19.97 o 
  -2   4  39      201.84      226.62     20.98 o 
  -1   4  39      189.64      184.97     18.69 o 
   0   4  39      181.89      177.32     19.50 o 
   1   4  39      185.30      213.73     20.40 o 
   2   4  39      205.67      258.61     32.05 o 
   3   4  39      177.18      162.71     25.32 o 
   4   4  39       21.53       48.51     13.31 o 
  -4   5  39        0.17       -7.74     13.78 o 
  -3   5  39       69.82       59.24     14.22 o 
  -2   5  39        4.75        4.78     10.47 o 
  -1   5  39       63.96       35.57     18.43 o 
   0   5  39        0.91        5.28     10.58 o 
   1   5  39       65.63       86.27     17.39 o 
   2   5  39        5.00       -9.30     12.53 o 
   3   5  39       74.62      124.51     25.74 o 
   4   5  39        0.16        6.25     13.69 o 
  -3   6  39       22.34       38.54     18.40 o 
  -2   6  39       52.03       13.42     13.46 o 
  -1   6  39        5.52        5.68     12.44 o 
   0   6  39        0.49        0.28     12.11 o 
   1   6  39        6.06       12.55     13.64 o 
   2   6  39       53.46       57.41     16.82 o 
   3   6  39       22.17        6.96     14.73 o 
   0   0  40       13.69       -9.92     22.82 o 
   0   1  40      344.96      375.61     20.71 o 
   1   1  40      526.31      518.17     28.11 o 
  -1   2  40       36.90       35.16     11.03 o 
   0   2  40      224.45      235.13     17.63 o 
   1   2  40       40.47       45.10     13.09 o 
   2   2  40       26.65       41.36     11.96 o 
  -2   3  40        4.51        3.56      9.87 o 
  -1   3  40       88.52       83.05     14.50 o 
   0   3  40        4.48       13.68     10.02 o 
   1   3  40       88.32       55.68     23.78 o 
   2   3  40        4.61        2.86     10.35 o 
   3   3  40      240.19      259.72     21.37 o 
  -3   4  40       14.06       26.38     12.29 o 
  -2   4  40       66.52       62.85     14.34 o 
  -1   4  40       49.32       65.93     13.71 o 
   0   4  40        1.95       -2.67     10.76 o 
   1   4  40       49.34       93.12     18.21 o 
   2   4  40       65.26       76.12     18.45 o 
   3   4  40       13.37       27.64     14.07 o 
   4   4  40        0.69       -3.29     11.01 o 
  -4   5  40       14.73       10.07     15.76 o 
  -3   5  40       57.41       66.12     14.81 o 
  -2   5  40        6.96        7.01     11.04 o 
  -1   5  40       44.48       47.14     14.85 o 
   0   5  40      205.71      235.03     43.67 o 
   1   5  40       43.00       58.49     16.07 o 
   2   5  40        7.48       13.62     13.60 o 
   3   5  40       57.26       27.72     15.58 o 
   4   5  40       14.20       -2.95     15.77 o 
  -2   6  40        5.89      -14.13     12.10 o 
  -1   6  40       39.71       36.04     16.02 o 
   0   6  40       26.02       37.93     14.72 o 
   1   6  40       41.47       60.75     24.16 o 
   2   6  40        6.00       10.08     18.93 o 
   0   1  41        5.47       11.49      8.81 o 
   1   1  41       83.29       73.60     12.19 o 
  -1   2  41      211.42      191.61     17.28 o 
   0   2  41        0.01       -0.96      8.66 o 
   1   2  41      214.67      202.03     20.20 o 
   2   2  41      158.19      158.39     19.55 o 
  -2   3  41      328.15      317.62     23.18 o 
  -1   3  41        5.43       -0.39     10.47 o 
   0   3  41      197.76      223.52     18.51 o 
   1   3  41        5.10       14.08     11.16 o 
   2   3  41      331.79      335.64     23.52 o 
   3   3  41       66.52       61.37     16.12 o 
  -3   4  41       14.61       13.05     12.11 o 
  -2   4  41      190.56      193.98     19.42 o 
  -1   4  41      172.23      189.73     19.83 o 
   0   4  41        0.52       13.59     12.39 o 
   1   4  41      179.00      217.05     34.00 o 
   2   4  41      188.86      184.55     20.80 o 
   3   4  41       14.74        0.15     11.79 o 
   4   4  41      233.72      304.14     26.60 o 
  -3   5  41       27.13        8.35     12.73 o 
  -2   5  41       46.60       28.13     15.53 o 
  -1   5  41        8.79       17.72     12.65 o 
   0   5  41       58.16       36.58     17.38 o 
   1   5  41        8.44       19.83     13.74 o 
   2   5  41       44.11       32.53     16.26 o 
   3   5  41       27.69       35.31     17.44 o 
   0   1  42       22.45       46.53     10.44 o 
   1   1  42       31.70       35.47     10.56 o 
  -1   2  42      146.51      172.67     16.97 o 
   0   2  42        1.03        4.04      9.80 o 
   1   2  42      148.19      182.15     27.17 o 
   2   2  42        0.03        3.22     10.27 o 
  -2   3  42      214.77      255.77     21.82 o 
  -1   3  42        7.28       -2.40     11.47 o 
   0   3  42        0.69        4.67      9.33 o 
   1   3  42        8.18        5.82     10.28 o 
   2   3  42      213.44      286.12     24.71 o 
   3   3  42       37.22       47.36     13.74 o 
  -3   4  42       69.12       95.79     16.26 o 
  -2   4  42       64.34       67.56     14.66 o 
  -1   4  42       23.47        7.89     11.51 o 
   0   4  42        3.96      -13.50     11.09 o 
   1   4  42       22.46        5.21     12.06 o 
   2   4  42       63.41       41.93     15.16 o 
   3   4  42       68.10      118.36     18.56 o 
  -2   5  42       41.43       12.02     12.51 o 
  -1   5  42       44.00       35.04     17.81 o 
   0   5  42        2.56       -2.59     15.10 o 
   1   5  42       44.09       33.49     22.51 o 
   2   5  42       39.38       40.57     17.65 o 
   0   1  43       11.00       13.39      9.82 o 
   1   1  43       63.09       76.80     12.43 o 
  -1   2  43      103.24       96.56     14.70 o 
   0   2  43       37.60       41.89     11.67 o 
   1   2  43      104.33      111.18     14.99 o 
   2   2  43        2.61      -13.43      9.45 o 
  -2   3  43       95.43       64.79     14.42 o 
  -1   3  43       88.31      112.48     17.76 o 
   0   3  43       50.35       31.18     11.74 o 
   1   3  43       90.52      126.15     17.21 o 
   2   3  43       92.89      110.25     24.79 o 
   3   3  43      100.71      112.44     16.79 o 
  -2   4  43       24.54       35.66     13.53 o 
  -1   4  43       90.70       69.48     19.36 o 
   0   4  43        0.90        4.31     14.64 o 
   1   4  43       90.50       57.15     15.92 o 
   2   4  43       25.74       34.05     14.78 o 
   0   0  44      370.35      384.85     45.46 o 
   0   1  44      172.36      191.19     16.88 o 
   1   1  44      308.72      345.85     22.08 o 
  -1   2  44        5.51       -6.22      9.61 o 
   0   2  44      309.15      317.36     26.83 o 
   1   2  44        5.11       19.49     10.80 o 
   2   2  44       22.48       17.67     12.26 o 
  -2   3  44        3.87       13.80     12.26 o 
  -1   3  44        9.17       29.38     14.46 o 
   0   3  44        1.11       11.24     10.82 o 
   1   3  44        8.76        6.77     12.03 o 
   2   3  44        3.80        5.33     13.78 o 
  -1   4  44        4.96       19.73     13.32 o 
   0   4  44        1.11       19.49     16.99 o 
   1   4  44        4.36        6.02     13.42 o 
   0   1  45       29.46       17.23     10.34 o 
   1   1  45      109.26      105.42     15.45 o 
  -1   2  45       84.51       81.14     14.30 o 
   0   2  45       71.78       79.68     14.31 o 
   1   2  45       82.80       99.49     16.20 o 
   2   2  45        6.86        4.95     12.28 o 
  -1   3  45       21.22       15.75     12.76 o 
   0   3  45        2.18       10.38     12.25 o 
   1   3  45       19.94       22.18     12.67 o 
   0   1  46       31.72       27.83     11.53 o 
   1   1  46       24.12       26.69     11.95 o 
   0   2  46      333.92      414.88     29.38 o 
                                                 
